# Supplementary material for: Neural representation of human experimenters in the bat hippocampus
Source: Nat Neurosci. 2024 Jul 2;27(9):1675–9. doi: 10.1038/s41593-024-01690-8 (PMC11374686; doi:10.1038/s41593-024-01690-8)
Supplement: Supplementary file 3 — Source data for Fig. 1c,e,g. [file 41593_2024_1690_MOESM3_ESM.xlsx]

## Sheet: Fig1c
	pearson correlation
	within-human		across-human		bins
	0.99		0.986		0
	0.99		0.993		0.02
	0.986		0.99		0.04
	0.984		0.997		0.06
	0.997		0.985		0.08
	0.981		0.995		0.1
	0.992		0.976		0.12
	0.997		1		0.14
	0.997		0.988		0.16
	0.979		0.997		0.18
	0.998		0.965		0.2
	0.997		0.996		0.22
	0.998		0.965		0.24
	0.974		0.991		0.26
	0.985		0.96		0.28
	0.99		0.963		0.3
	0.996		0.99		0.32
	0.995		0.958		0.34
	0.931		0.989		0.36
	0.986		0.956		0.38
	0.999		0.953		0.4
	0.986		0.988		0.42
	0.994		0.952		0.44
	0.964		0.984		0.46
	0.957		0.947		0.48
	0.951		0.994		0.5
	0.996		0.987		0.52
	0.945		0.996		0.54
	0.966		0.996		0.56
	0.994		0.995		0.58
	0.981		0.946		0.6
	0.943		0.99		0.62
	0.985		0.947		0.64
	0.98		0.979		0.66
	0.993		0.939		0.68
	0.934		0.964		0.7
	0.957		0.996		0.72
	0.964		0.968		0.74
	0.979		0.989		0.76
	0.973		0.96		0.78
	0.872		0.99		0.8
	0.954		0.993		0.82
	0.989		0.995		0.84
	0.954		0.995		0.86
	0.973		0.99		0.88
	0.998		0.983		0.9
	0.997		0.995		0.92
	0.982		0.981		0.94
	0.997		0.997		0.96
	0.998		0.979		0.98
	0.985		0.947		1
	0.996		0.984
	0.995		0.944
	0.994		0.98
	0.995		0.939
	0.988		0.987
	0.994		0.993
	0.997		0.985
	0.997		0.999
	0.996		0.984
	0.995		0.983
	0.969		0.993
	0.997		0.981
	0.991		0.998
	0.997		0.979
	0.995		0.99
	0.998		0.993
	0.978		0.993
	0.996		0.997
	0.996		0.99
	0.979		0.941
	0.994		0.981
	0.998		0.935
	0.992		0.976
	0.995		0.932
	0.983		0.962
	0.997		0.99
	0.998		0.958
	0.999		0.987
	0.995		0.956
	0.994		0.967
	0.974		0.99
	0.998		0.965
	0.987		0.992
	0.998		0.962
	0.996		0.981
	0.973		0.994
	0.997		0.979
	0.997		0.996
	0.975		0.977
	0.99		0.972
	0.999		0.993
	0.988		0.975
	0.992		0.992
	0.98		0.969
	0.998		0.878
	0.998		0.948
	0.998		0.874
	0.993		0.932
	0.995		0.866
	0.979		0.956
	1		0.989
	0.985		0.955
	0.999		0.985
	0.995		0.95
	0.968		0.987
	0.983		0.993
	0.998		0.99
	0.993		0.997
	0.967		0.986
	0.995		0.956
	0.994		0.988
	0.999		0.955
	0.961		0.986
	0.978		0.95
	0.983		0.995
	0.993		0.995
	0.989		0.974
	0.909		0.991
	0.975		0.996
	0.998		0.991
	0.976		0.998
	0.989		0.995
	0.995		0.989
	0.972		0.993
	0.989		0.994
	0.997		0.975
	0.984		0.982
	0.988		0.997
	0.976		0.993
	0.997		0.955
	0.994		0.991
	0.994		0.964
	0.99		0.95
	0.991		0.993
	0.982		0.986
	0.997		0.951
	0.981		0.985
	0.997		0.995
	0.99		0.995
	0.986		0.999
	0.994		0.977
	0.995		0.999
	0.993		0.98
	0.995		0.974
	0.989		0.999
	0.991		0.997
	0.996		0.975
	0.997		0.991
	0.996		0.992
	0.998		0.997
	0.965		0.993
	0.997		0.995
	0.992		0.996
	0.996		0.993
	0.995		0.995
	0.994		0.995
	0.969		0.998
	0.995		0.993
	0.993		0.993
	0.999		0.985
	0.962		0.997
	0.979		0.999
	0.983		0.997
	0.993		0.986
	0.989		0.999
	0.914		0.989
	0.977		0.999
	0.998		0.997
	0.977		0.995
	0.987		0.994
	0.987		0.984
	0.998		0.996
	0.999		0.998
	0.996		0.996
	0.984		0.984
	0.993		0.999
	0.995		0.987
	0.999		0.999
	0.996		0.997
	0.947		0.993
	0.991		0.975
	0.997		0.999
	0.991		0.993
	0.996		0.982
	0.985		0.991
	0.989		0.998
	0.974		0.984
	0.999		0.998
	0.997		0.986
	0.997		0.993
	0.989		0.992
	0.992		0.992
	0.984		0.982
	0.999		0.995
	0.98		0.998
	0.999		0.995
	0.993		0.983
	0.999		0.999
	0.997		0.986
	0.981		0.999
	0.991		0.995
	0.995		0.993
	0.998		0.986
	0.995		0.957
	0.94		0.979
	0.99		0.99
	0.998		0.983
	0.99		0.959
	0.997		0.99
	0.996		0.965
	0.985		0.989
	0.994		0.98
	0.997		0.978
	0.999		0.983
	0.997		0.989
	0.948		0.985
	0.993		0.984
	0.998		0.986
	0.993		0.987
	0.998		0.991
	0.968		0.996
	0.984		0.998
	0.987		0.988
	0.996		0.99
	0.993		0.995
	0.921		0.991
	0.981		0.992
	0.999		0.994
	0.981		0.998
	0.991		0.986
	0.996		0.988
	0.995		0.992
	0.986		0.99
	0.987		0.992
	0.988		0.967
	0.997		0.97
	0.975		0.998
	0.997		0.997
	0.99		0.994
	0.998		0.997
	0.995		0.993
	0.995		0.987
	0.972		0.99
	0.998		0.997
	0.988		0.998
	0.997		0.999
	0.995		0.999
	0.997		0.999
	0.997		0.986
	0.968		0.987
	0.999		0.939
	0.991		0.947
	0.999		0.955
	0.999		0.949
	0.998		0.953
	0.951		0.995
	0.993		0.998
	0.997		0.988
	0.993		0.992
	0.998		0.995
	0.956		0.993
	0.996		0.994
	0.996		0.986
	0.995		0.989
	0.997		0.998
	0.977		0.999
	0.932		0.999
	0.977		0.999
	0.958		0.998
	0.987		0.96
	0.999		0.963
	0.996		0.996
	0.986		0.995
	0.994		0.989
	0.997		0.995
	0.972		0.99
	0.993		0.98
	0.99		0.985
	0.998		0.999
	0.977		0.998
	0.991		0.998
	0.969		0.999
	0.987		0.999
	0.997		0.995
	0.988		0.996
	0.973		0.999
	0.987		1
	0.995		0.996
	0.994		0.991
	0.983		0.999
	0.995		0.998
	0.99		0.998
	0.979		0.999
	0.991		1
	0.992		0.998
	0.988		0.999
	0.996		0.996
	0.986		1
	0.988		0.999
	0.991		0.999
	0.987		0.999
	0.986		0.999
	0.996		0.996
	0.99		0.999
	0.997		0.997
	0.991		0.999
	0.99		0.999
	0.997		0.998
	0.999		0.998
	0.99		0.999
	0.995		0.998
	0.96		0.997
	0.992		0.994
	0.967		0.999
	0.954		0.998
	0.995		0.995
	0.99		0.995
	0.956		0.998
	0.982		0.998
	0.998		0.994
	0.985		0.989
	0.977		0.998
	0.999		0.996
	0.998		0.999
	0.978		0.998
	0.983		0.996
	0.998		0.993
	0.998		0.997
	0.98		0.998
	0.988		0.996
	0.999		0.994
	0.985		0.994
	0.98		0.999
	0.999		0.996
	0.999		0.996
	0.981		0.997
	0.995		0.994
	0.983		0.996
	0.989		0.982
	0.995		0.998
	0.977		0.998
	0.985		0.998
	0.998		0.988
	0.998		0.992
	0.978		0.999
	0.987		0.987
	0.993		0.999
	0.992		0.987
	0.992		0.985
	0.99		0.994
	0.974		0.997
	0.992		0.981
	0.999		0.992
	0.982		0.99
	0.999		0.963
	0.992		0.977
	0.978		0.999
	0.981		0.991
	0.999		0.958
	0.992		0.993
	0.977		0.996
	0.979		0.954
	0.952		0.97
	0.997		0.978
	0.993		0.949
	0.974		0.968
	0.947		0.966
	0.978		0.919
	0.99		0.941
	0.992		0.978
	0.988		0.994
	0.981		0.995
	0.993		0.992
	0.98		0.972
	0.995		0.995
	0.993		0.999
	0.984		0.999
	0.995		0.99
	0.985		0.996
	0.992		0.997
	0.997		0.981
	0.986		0.991
	0.998		0.968
	0.988		0.987
	0.994		0.999
	0.992		0.986
	0.997		0.963
	0.997		0.998
	0.994		0.997
	0.996		0.996
	0.997		0.997
	0.998		0.999
	0.999		0.999
	0.995		0.99
	0.996		0.997
	0.986		0.952
	0.998		0.977
	0.989		0.998
	0.999		0.973
	0.996		0.941
	0.992		0.999
	0.991		0.995
	0.998		0.991
	0.995		0.994
	0.998		0.992
	0.998		0.995
	0.999		0.997
	0.986		0.999
	0.998		0.994
	0.989		0.996
	0.994		0.979
	0.991		0.998
	0.989		0.993
	0.999		0.977
	0.997		0.987
	0.996		0.993
	0.992		0.975
	0.996		0.988
	0.995		0.987
	0.998		0.951
	0.995		0.969
	0.996		0.985
	0.99		0.997
	0.996		0.993
	0.975		0.996
	0.992		0.979
	0.973		0.992
	0.993		0.998
	0.989		0.999
	0.974		0.987
	0.99		0.995
	0.982		0.995
	0.998		0.975
	0.98		0.986
	0.995		0.981
	0.978		0.994
	0.998		0.994
	0.995		0.994
	0.973		0.979
	0.991		0.993
	0.989		0.997
	0.977		0.998
	0.995		0.991
	0.981		0.998
	0.999		0.997
	0.993		0.977
	0.972		0.988
	0.991		0.948
	0.987		0.975
	0.993		0.998
	0.923		0.971
	0.981		0.94
	0.995		0.999
	0.999		0.994
	0.996		0.989
	0.998		0.997
	0.96		0.993
	0.997		0.995
	1		0.998
	0.99		0.999
	0.999		0.99
	0.997		0.998
	0.978		0.988
	0.956		0.998
	0.915		0.986
	0.949		0.986
	0.942		0.995
	0.995		0.997
	0.977		0.984
	0.993		0.993
	0.99		0.991
	0.991		0.965
	0.999		0.979
	0.998		0.965
	0.994		0.987
	0.995		0.998
	0.998		0.984
	0.998		0.958
	0.975		0.997
	0.982		0.997
	0.986		0.994
	0.982		0.996
	0.98		0.996
	0.979		0.994
	0.984		0.989
	0.989		0.995
	0.985		0.907
	0.987		0.945
	0.998		0.985
	0.997		0.939
	0.999		0.895
	0.998		0.987
	0.998		0.975
	1		0.966
	0.997		0.986
	0.998		0.974
	0.998		0.974
	0.998		0.997
	0.999		0.992
	0.997		0.928
	0.998		0.96
	0.998		0.993
	0.999		0.954
	0.999		0.915
	0.999		0.995
	0.997		0.986
	0.999		0.979
	0.999		0.99
	0.997		0.982
	0.999		0.986
	0.999		1
	0.998		0.997
	0.997		0.924
	0.999		0.958
	0.998		0.989
	0.994		0.953
	0.999		0.914
	0.999		0.992
	0.998		0.985
	0.999		0.978
	0.998		0.989
	0.995		0.982
	1		0.983
	0.998		0.997
	0.998		0.994
	0.999		0.932
	0.999		0.964
	0.998		0.994
	0.995		0.959
	1		0.921
	1		0.996
	0.995		0.988
	0.989		0.981
	0.999		0.993
	0.997		0.986
	0.999		0.987
	0.998		0.999
	1		0.998
	0.995		0.964
	0.997		0.986
	0.999		0.999
	0.999		0.983
	0.996		0.955
	0.994		0.999
	0.997		0.999
	0.997		0.996
	0.996		0.994
	0.994		0.995
	0.997		0.996
	0.997		0.992
	0.99		0.996
	0.995		0.934
	0.997		0.965
	0.999		0.994
	0.988		0.959
	0.993		0.922
	0.997		0.995
	0.997		0.988
	0.99		0.981
	0.998		0.993
	0.995		0.986
	0.994		0.986
	0.989		0.999
	0.996		0.997
	0.989		0.908
	0.98		0.945
	0.997		0.985
	0.998		0.939
	0.997		0.896
	0.978		0.988
	0.999		0.976
	0.989		0.967
	0.949		0.987
	0.963		0.975
	0.963		0.976
	0.967		0.998
	0.988		0.993
	0.968		0.936
	0.949		0.966
	0.97		0.995
	0.987		0.962
	0.992		0.927
	0.978		0.996
	0.999		0.989
	0.999		0.983
	0.998		0.995
	0.998		0.989
	0.999		0.99
	0.997		0.999
	0.999		0.999
	0.997		0.962
	0.988		0.985
	0.999		0.998
	0.939		0.981
	0.995		0.954
	0.907		0.999
	0.926		0.997
	0.998		0.994
	0.974		0.996
	0.963		0.996
	0.945		0.994
	0.993		0.992
	0.982		0.997
	0.978		0.971
	0.941		0.99
	0.987		0.997
	0.958		0.987
	0.897		0.963
	0.92		0.997
	0.916		1
	0.924		0.998
	0.958		0.992
	0.925		0.995
	0.898		0.997
	0.928		0.987
	0.955		0.994
	0.966		0.949
	0.941		0.975
	0.983		0.998
	0.991		0.971
	0.996		0.939
	0.983		0.998
	0.984		0.993
	0.978		0.988
	0.985		0.997
	0.976		0.992
	0.958		0.992
	0.994		0.997
	0.884		0.999
	0.975		0.987
	0.842		0.998
	0.867		0.992
	0.982		0.996
	0.996		0.981
	0.993		0.991
	0.991		0.997
	0.999		0.999
	0.998		0.986
	0.991		0.994
	0.996		0.994
	0.996		0.973
	0.969		0.985
	0.981		0.994
	0.981		0.999
	0.984		0.985
	0.997		0.999
	0.983		0.99
	0.971		0.982
	0.986		0.992
	0.995		0.995
	0.999		0.979
	0.99		0.99
	0.999		0.988
	0.994		0.958
	0.989		0.974
	0.997		0.997
	0.998		0.999
	0.998		0.978
	0.998		0.999
	0.999		0.993
	0.995		0.975
	0.992		0.987
	0.961		0.992
	0.998		0.971
	0.937		0.984
	0.952		0.982
	0.999		0.948
	0.996		0.965
	0.985		0.987
	0.994		0.998
	0.996		0.992
	0.996		0.996
	0.991		0.979
	0.997		0.99
	0.98		0.997
	0.989		0.998
	0.986		0.984
	0.991		0.992
	0.997		0.992
	0.99		0.972
	0.981		0.983
	0.993		0.988
	0.997		0.998
	0.997		0.993
	0.996		0.996
	0.994		0.98
	0.987		0.991
	0.982		0.997
	0.992		0.999
	0.994		0.986
	0.996		0.994
	0.992		0.994
	0.997		0.973
	0.998		0.985
	0.984		0.982
	0.975		0.996
	0.997		0.996
	0.954		0.994
	0.966		0.975
	0.993		0.994
	0.971		0.998
	0.989		0.998
	0.989		0.991
	0.999		0.996
	0.981		0.994
	0.996		0.979
	0.99		0.989
	0.997		0.988
	0.994		0.998
	0.997		0.991
	0.998		0.997
	0.997		0.982
	0.991		0.989
	0.997		0.996
	0.997		0.998
	0.996		0.985
	0.998		0.993
	0.988		0.992
	0.977		0.97
	0.969		0.983
	0.987		0.981
	0.988		0.995
	0.991		0.996
	0.985		0.993
	0.993		0.974
	0.997		0.995
	0.974		0.999
	0.985		1
	0.994		0.991
	0.97		0.997
	0.98		0.997
	0.987		0.981
	0.994		0.991
	0.994		0.965
	0.969		0.986
	0.996		0.999
	0.979		0.983
	0.933		0.956
	0.952		0.999
	0.95		0.997
	0.955		0.994
	0.98		0.996
	0.954		0.996
	0.935		0.995
	0.959		0.991
	0.978		0.997
	0.986		0.995
	0.967		0.999
	0.995		0.982
	0.997		0.999
	0.997		0.99
	0.993		0.979
	0.995		0.99
	0.991		0.994
	0.995		0.974
	0.992		0.986
	0.979		0.985
	0.997		0.954
	0.923		0.97
	0.99		0.895
	0.889		0.934
	0.909		0.98
	0.995		0.928
	0.998		0.884
	0.987		0.982
	0.998		0.968
	0.993		0.957
	0.962		0.983
	0.975		0.969
	0.974		0.969
	0.978		0.995
	0.994		0.988
	0.978		0.979
	0.962		0.995
	0.98		0.996
	0.992		0.991
	0.997		0.971
	0.986		0.996
	1		0.998
	0.997		0.999
	0.994		0.991
	0.999		0.996
	1		0.996
	0.998		0.982
	0.999		0.991
	0.999		0.855
	0.993		0.902
	0.996		0.96
	0.953		0.894
	0.998		0.842
	0.925		0.964
	0.942		0.945
	0.999		0.932
	0.989		0.965
	0.998		0.945
	0.994		0.947
	0.964		0.986
	0.976		0.974
	0.976		0.879
	0.979		0.922
	0.994		0.973
	0.979		0.914
	0.966		0.865
	0.983		0.976
	0.993		0.96
	0.997		0.948
	0.987		0.975
	0.998		0.959
	0.995		0.96
	0.991		0.992
	0.996		0.983
	0.998		0.996
	0.997		0.993
	0.997		0.993
	0.999		0.995
	0.993		0.998
	0.993		0.991
	0.957		0.989
	0.997		0.998
	0.931		0.994
	0.946		0.998
	0.998		0.988
	0.98		0.996
	0.996		0.977
	0.992		0.997
	0.997		0.994
	0.996		0.997
	0.998		0.997
	0.997		0.98
	0.997		0.991
	0.993		0.985
	0.999		0.997
	0.998		0.991
	0.995		0.998
	0.999		0.994
	0.986		0.997
	0.975		0.999
	0.966		0.999
	0.984		0.988
	0.985		0.995
	0.989		0.947
	0.983		0.996
	0.991		0.994
	0.997		0.995
	0.97		0.996
	0.988		0.998
	0.992		0.996
	0.974		0.987
	0.983		0.983
	0.986		0.982
	0.991		0.985
	0.952		0.991
	0.965		0.98
	0.965		0.976
	0.969		0.992
	0.99		0.984
	0.97		0.995
	0.952		0.974
	0.973		0.988
	0.988		0.959
	0.993		0.991
	0.979		0.984
	0.999		0.991
	0.999		0.993
	0.996		0.965
	0.998		0.982
	0.998		0.972
	0.997		0.991
	0.999		0.997
	0.997		0.999
	0.989		0.986
	0.997		0.99
	0.942		0.995
	0.995		0.996
	0.911		0.975
	0.93		0.987
	0.999		0.923
	0.984		0.991
	0.989		0.985
	0.99		0.984
	0.992		0.987
	0.998		0.999
	0.993		0.988
	0.984		0.998
	0.994		0.997
	0.999		0.997
	0.997		0.999
	0.997		0.999
	0.993		0.997
	0.987		0.995
	0.98		0.999
	0.993		0.998
	0.992		0.999
	0.996		0.993
	0.992		0.999
	0.996		0.986
	0.999		0.999
	0.982		0.998
	0.978		1
	0.996		0.999
	0.957		0.989
	0.97		0.997
	0.993		0.993
	0.996		0.999
	0.996		0.982
	0.997		0.995
	0.984		0.998
	0.997		1
	0.999		0.994
	0.996		0.998
	0.986		0.995
	0.977		0.998
	0.993		0.963
	0.96		0.999
	0.944		0.998
	0.932		0.998
	0.96		0.998
	0.96		0.996
	0.969		0.998
	0.957		0.994
	0.969		0.997
	0.985		0.997
	0.938		0.996
	0.999		0.991
	0.971		0.996
	0.992		0.998
	0.997		0.992
	0.96		0.995
	0.996		0.988
	0.999		0.998
	0.992		0.995
	0.998		0.998
	0.997		0.993
	0.998		0.997
	0.992		0.993
	0.987		0.991
	0.997		0.999
	0.974		0.997
	0.958		0.999
	0.949		0.993
	0.973		0.952
	0.974		0.976
	0.979		0.995
	0.97		0.993
	0.981		0.98
	0.991		0.984
	0.955		0.999
	0.993		0.995
	0.983		0.989
	0.984		0.993
	0.991		0.996
	0.973		0.996
	0.998		0.995
	0.992		0.978
	0.997		0.995
	0.996		0.993
	0.997		0.996
	0.991		0.996
	0.987		0.995
	0.995		0.99
	0.973		0.996
	0.958		0.997
	0.947		0.991
	0.972		0.995
	0.971		0.987
	0.978		0.998
	0.97		0.994
	0.98		0.998
	0.989		0.992
	0.953		0.996
	0.992		0.992
	0.981		0.989
	0.983		0.998
	0.989		0.997
	0.973		0.999
	0.994		0.992
	1		0.949
	0.998		0.975
	0.999		0.995
	0.994		0.992
	0.989		0.978
	0.998		0.983
	0.977		0.999
	0.963		0.994
	0.953		0.99
	0.976		0.992
	0.976		0.996
	0.982		0.995
	0.974		0.994
	0.984		0.977
	0.994		0.993
	0.958		0.992
	0.994		0.99
	0.985		0.99
	0.983		0.992
	0.991		0.994
	0.976		0.99
	0.994		0.985
	0.985		0.996
	0.995		0.992
	0.999		0.997
	0.999		0.984
	0.997		0.993
	0.994		0.974
	0.986		0.994
	0.979		0.991
	0.993		0.996
	0.993		0.997
	0.996		0.978
	0.992		0.991
	0.997		0.984
	0.999		0.995
	0.983		0.984
	0.978		0.994
	0.997		0.993
	0.958		0.995
	0.971		0.991
	0.993		0.996
	0.997		0.987
	0.999		0.992
	0.995		0.947
	0.989		0.995
	0.999		0.991
	0.976		0.99
	0.963		0.992
	0.954		0.996
	0.976		0.992
	0.976		0.999
	0.983		0.999
	0.974		0.999
	0.984		1
	0.994		0.999
	0.959		0.997
	0.994		0.997
	0.985		0.999
	0.983		0.998
	0.991		0.998
	0.976		0.996
	0.997		1
	0.987		0.99
	0.978		0.999
	0.994		0.999
	0.961		0.999
	0.944		0.999
	0.932		0.993
	0.96		0.999
	0.96		0.996
	0.969		0.999
	0.957		0.976
	0.97		0.992
	0.985		0.999
	0.938		0.999
	0.999		0.993
	0.972		0.996
	0.993		0.997
	0.997		0.999
	0.961		0.971
	0.995		0.999
	0.99		0.999
	0.999		0.999
	0.979		0.999
	0.966		0.994
	0.956		0.999
	0.977		0.998
	0.978		0.998
	0.984		0.998
	0.976		0.998
	0.986		0.996
	0.995		0.997
	0.961		0.999
	0.994		0.995
	0.986		0.997
	0.981		0.992
	0.989		0.999
	0.979		0.997
	0.997		0.996
	0.998		0.996
	0.992		0.999
	0.984		0.995
	0.978		0.992
	0.992		0.997
	0.992		0.998
	0.996		0.998
	0.99		0.996
	0.996		0.965
	0.999		0.984
	0.98		0.997
	0.981		0.995
	0.996		0.989
	0.962		0.99
	0.974		0.998
	0.992		0.998
	0.994		0.981
	0.997		0.995
	0.99		0.998
	0.984		0.999
	0.996		0.998
	0.996		0.985
	0.997		0.998
	0.995		0.999
	0.999		1
	0.997		1
	0.988		1
	0.97		0.998
	0.998		0.998
	0.948		0.998
	0.962		0.999
	0.997		0.999
	0.985		0.997
	0.974		0.998
	0.966		1
	0.984		0.993
	0.985		0.999
	0.99		1
	0.983		0.999
	0.991		0.998
	0.998		0.995
	0.97		0.999
	0.99		0.998
	0.992		0.999
	0.975		0.973
	0.984		0.99
	0.984		0.999
	0.998		0.999
	0.995		0.992
	0.999		0.995
	1		0.998
	0.999		0.999
	0.999		0.975
	0.999		0.998
	0.993		1
	0.997		0.999
	0.951		1
	0.998		0.991
	0.923		0.999
	0.94		0.991
	0.999		0.979
	0.999		0.996
	0.997		0.988
	0.998		0.986
	0.996		0.996
	0.999		0.995
	0.995		0.992
	0.986		0.988
	0.999		0.985
	0.933		0.987
	0.993		0.991
	0.901		0.939
	0.92		0.986
	0.998		0.984
	0.995		0.967
	0.996		0.974
	0.992		0.984
	0.996		0.988
	0.991		0.975
	0.98		0.977
	0.999		0.984
	0.92		0.987
	0.99		0.992
	0.885		0.987
	0.906		0.985
	0.994		0.993
	0.999		0.987
	0.999		0.993
	0.999		0.96
	0.998		0.987
	0.993		0.995
	0.997		0.997
	0.95		0.989
	0.998		0.99
	0.922		0.992
	0.94		0.995
	0.998		0.996
	0.999		0.997
	0.999		0.993
	0.999		0.99
	0.993		0.994
	0.997		0.993
	0.95		0.962
	0.998		0.987
	0.922		0.995
	0.94		0.997
	0.999		0.989
	0.998		0.99
	0.999		0.993
	0.997		0.995
	0.994		0.997
	0.96		0.997
	0.999		0.994
	0.934		0.991
	0.95		0.995
	0.998		0.997
	0.998		0.979
	0.992		0.994
	0.998		0.997
	0.947		0.998
	0.997		0.994
	0.918		0.994
	0.937		0.998
	0.999		0.998
	0.996		0.999
	0.993		0.997
	0.962		0.997
	0.999		0.98
	0.937		0.997
	0.952		0.997
	0.999		0.968
	0.982		0.992
	0.979		0.997
	0.997		0.999
	0.959		0.993
	0.972		0.995
	0.992		0.997
	0.926		0.998
	0.992		0.999
	0.892		0.999
	0.913		0.997
	0.996		0.986
	0.964		0.998
	0.996		0.995
	0.999		0.973
	0.951		0.998
	0.94		0.994
	0.955		0.992
	0.997		0.999
	0.998		0.997
	0.923		0.995
	0.94		0.993
	0.994		0.99
	0.964		0.993
	0.995		0.995
	0.996		0.95
	0.96		0.991
	0.974		0.997
	0.982		0.978
	0.956		0.999
	0.972		0.994
	0.97		0.994
	0.927		0.997
	0.948		0.998
	0.985		0.997
	0.998		0.997
	0.988		0.994
	0.983		0.995
	0.992		0.995
	0.995		0.962
	0.978		0.994
	0.989		0.999
	0.987		0.978
	0.959		0.998
	0.974		0.995
	0.982		0.996
	0.956		0.995
	1		0.998
	0.998		0.998
	0.994		0.999
	0.997		0.997
	0.996		0.996
	0.997		0.995
	0.993		0.97
	0.998		0.998
	0.993		0.998
	0.979		0.978
	0.99		0.996
	0.993		0.995
	0.977		0.997
	0.989		0.994
	0.987		0.997
	0.954		0.998
	0.971		0.999
	0.951		0.998
	0.966		0.998
	0.975		0.996
	0.953		0.977
	0.971		0.997
	0.966		0.997
	0.916		0.975
	0.94		0.994
	0.997		0.998
	0.994		0.998
	0.996		0.995
	0.995		0.995
	0.997		0.997
	0.995		0.997
	0.999		0.999
	0.999		0.998
	0.993		0.998
	0.996		0.981
	0.997		0.997
	0.985		0.987
	0.993		0.953
	0.989		0.977
	0.995		0.989
	0.996		0.993
	0.978		0.98
	0.989		0.982
	0.997		0.986
	0.995		0.99
	0.992		0.993
	0.997		0.992
	0.998		0.988
	0.984		0.996
	0.993		0.991
	0.986		0.997
	0.995		0.963
	0.997		0.992
	0.996		0.999
	0.997		0.999
	0.983		0.995
	0.981		0.995
	0.994		0.997
	0.995		0.997
	0.99		0.997
	0.994		0.999
	0.997		0.998
	0.992		0.981
	0.969		0.997
	0.967		0.997
	0.994		0.979
	0.988		0.999
	0.977		0.995
	0.985		0.993
	0.991		0.999
	0.992		0.998
	0.99		0.997
	0.997		0.995
	0.999		0.993
	0.994		0.994
	0.998		0.996
	0.999		0.956
	0.999		0.994
	0.982		0.993
	0.995		0.963
	0.997		0.988
	0.997		0.994
	0.992		0.997
	0.982		0.989
	0.994		0.991
	0.996		0.994
	0.996		0.996
	0.992		0.997
	0.995		0.997
	0.984		0.993
	0.992		0.989
	0.996		0.994
	0.997		0.96
	1		0.982
	0.999		0.973
	0.998		0.95
	0.995		0.948
	0.999		0.966
	0.998		0.966
	0.999		0.963
	0.999		0.959
	0.999		0.952
	0.997		0.95
	0.997		0.957
	0.999		0.887
	0.999		0.952
	0.997		0.999
	0.997		0.976
	0.999		0.998
	0.991		0.998
	0.999		0.999
	0.999		0.998
	0.998		0.998
	0.997		0.999
	0.993		0.998
	0.998		0.998
	0.995		0.998
	0.999		0.999
	0.977		0.973
	0.992		0.998
	0.999		0.985
	0.998		0.982
	0.996		0.982
	0.996		0.987
	0.996		0.988
	0.999		0.984
	0.97		0.982
	0.998		0.987
	0.999		0.986
	0.999		0.992
	0.999		0.987
	0.993		0.99
	0.999		0.975
	1		0.986
	0.999		0.995
	0.997		0.971
	0.997		0.998
	0.999		0.992
	0.998		0.99
	0.998		0.997
	0.996		0.997
	0.998		0.994
	0.999		0.992
	0.993		0.988
	0.998		0.991
	1		0.993
	0.998		0.947
	0.997		0.991
	0.996		0.995
	0.999		0.973
	0.998		0.998
	0.998		0.994
	0.97		0.992
	0.988		0.999
	0.999		0.997
	0.998		0.995
	0.991		0.992
	0.993		0.989
	0.998		0.992
	0.999		0.995
	0.977		0.949
	0.998		0.991
	0.999		0.999
	0.999		0.974
	0.999		0.999
	0.99		0.998
	0.999		0.997
	1		0.999
	0.997		1
	0.998		0.999
	0.999		0.998
	0.998		0.996
	0.998		0.998
	0.995		0.998
	0.998		0.967
	0.999		0.997
	0.994		0.992
	0.998		0.966
	0.999		0.987
	0.998		0.994
	0.996		0.996
	0.996		0.988
	0.998		0.989
	0.998		0.992
	0.998		0.995
	0.97		0.997
	0.987		0.996
	0.999		0.993
	0.998		0.99
	0.99		0.994
	0.993		0.998
	0.998		0.969
	0.999		0.994
	0.977		0.999
	0.997		0.999
	0.999		0.997
	0.999		0.996
	0.999		0.998
	0.989		0.997
	0.999		0.998
	0.998		0.999
	0.998		0.999
	0.998		0.979
	0.999		0.998
	0.998		0.997
	0.997		0.981
	0.997		0.998
	1		0.996
	0.992		0.997
	0.999		0.997
	1		0.997
	0.999		0.999
	0.998		0.998
	0.994		0.996
	0.999		0.996
	0.997		0.997
	0.999		0.969
	0.974		0.996
	0.99		0.987
	0.999		0.97
	0.999		0.994
	0.992		0.985
	0.995		0.981
	0.998		0.994
	0.999		0.991
	0.974		0.987
	0.998		0.983
	0.999		0.978
	0.999		0.982
	1		0.986
	0.992		0.926
	0.999		0.981
	0.997		0.999
	0.994		0.977
	0.999		0.998
	0.998		0.998
	0.999		0.998
	0.995		0.998
	0.999		0.999
	0.988		0.999
	1		0.999
	0.998		0.998
	0.999		0.998
	0.998		0.998
	0.99		0.973
	0.997		0.998
	0.993		0.998
	0.999		0.975
	0.983		0.999
	0.996		0.996
	0.999		0.995
	0.999		0.999
	0.997		0.999
	0.998		0.998
	0.995		0.996
	0.999		0.993
	0.964		0.995
	0.999		0.997
	0.998		0.958
	0.999		0.994
	0.999		0.998
	0.996		0.981
	0.999		0.997
	0.996		0.998
	0.996		0.998
	0.999		0.997
	0.994		0.997
	0.997		0.999
	0.997		0.998
	0.995		0.998
	0.996		0.998
	0.998		0.999
	0.997		0.973
	0.995		0.997
	0.994		0.995
	0.997		0.976
	0.998		0.999
	0.997		0.992
	0.968		0.99
	0.986		0.997
	0.999		0.997
	0.997		0.995
	0.988		0.992
	0.992		0.988
	0.998		0.99
	0.997		0.993
	0.976		0.945
	0.995		0.99
	0.997		0.997
	0.998		0.976
	0.997		0.999
	0.987		0.994
	0.997		0.993
	0.995		0.997
	0.996		0.999
	0.992		0.997
	0.998		0.996
	0.998		0.993
	0.996		0.994
	0.995		0.995
	0.998		0.957
	0.995		0.994
	0.993		0.999
	0.997		0.97
	0.997		0.995
	0.998		0.999
	0.995		0.999
	0.962		0.997
	0.982		0.998
	0.997		0.999
	0.996		0.998
	0.986		0.998
	0.989		0.999
	0.998		0.999
	0.997		0.977
	0.982		0.999
	0.995		0.992
	0.998		0.972
	0.998		0.993
	0.997		0.992
	0.984		0.989
	0.997		0.996
	0.998		0.993
	0.999		0.992
	0.994		0.988
	0.999		0.987
	0.986		0.989
	0.999		0.995
	0.998		0.948
	0.999		0.988
	0.999		0.994
	0.989		0.975
	0.997		0.998
	0.993		0.99
	0.999		0.989
	0.983		0.996
	0.995		0.997
	0.998		0.994
	0.999		0.992
	0.996		0.988
	0.998		0.99
	0.995		0.992
	0.999		0.946
	0.963		0.99
	0.999		0.999
	0.998		0.969
	0.998		0.996
	0.999		0.998
	0.996		0.999
	0.999		0.996
	0.996		0.997
	0.998		0.998
	0.998		0.998
	0.993		0.998
	0.998		0.998
	0.998		0.998
	0.998		0.977
	0.996		0.998
	0.993		0.998
	0.998		0.979
	0.997		0.999
	0.998		0.994
	0.973		0.994
	0.99		0.997
	0.999		0.999
	0.998		0.998
	0.993		0.997
	0.994		0.994
	0.998		0.995
	0.999		0.995
	0.973		0.962
	0.997		0.995
	0.999		0.985
	0.999		0.971
	0.999		0.992
	0.99		0.979
	0.998		0.976
	0.991		0.99
	0.998		0.99
	0.982		0.985
	0.999		0.981
	0.997		0.974
	0.999		0.978
	0.999		0.981
	0.986		0.92
	0.996		0.978
	0.99		0.992
	0.999		0.962
	0.987		0.996
	0.997		1
	0.997		0.984
	0.999		0.996
	0.996		0.971
	0.999		0.963
	0.992		0.997
	0.998		0.984
	0.956		0.961
	0.999		0.991
	0.997		0.985
	0.996		0.989
	0.998		0.986
	0.998		0.943
	0.998		0.991
	0.996		0.998
	0.997		0.983
	0.996		0.995
	0.998		0.994
	0.994		0.989
	0.991		0.999
	0.998		0.995
	0.998		0.993
	0.999		0.99
	0.995		0.994
	0.961		0.99
	0.982		0.986
	0.998		0.977
	0.995		0.99
	0.988		0.96
	0.989		0.948
	0.999		0.988
	0.998		0.969
	0.984		0.992
	0.994		0.996
	0.998		0.953
	0.999		0.984
	0.997		0.997
	0.983		0.965
	0.997		0.986
	0.991		0.982
	0.999		0.968
	0.999		0.998
	0.999		0.932
	0.998		0.951
	0.993		0.989
	0.999		0.969
	0.996		0.975
	0.999		0.984
	0.977		0.939
	0.992		0.959
	0.999		0.973
	0.999		0.912
	0.994		0.957
	0.996		0.981
	0.997		0.892
	1		0.983
	0.971		0.989
	0.999		0.972
	0.999		0.961
	0.999		0.995
	1		0.98
	0.994		0.998
	1		0.999
	0.988		0.967
	0.994		0.992
	0.988		0.997
	0.984		0.978
	0.998		0.993
	0.994		0.99
	0.998		0.98
	0.988		0.997
	0.943		0.949
	0.969		0.964
	0.993		0.994
	0.988		0.977
	0.976		0.984
	0.978		0.991
	0.997		0.953
	0.992		0.968
	0.993		0.981
	0.987		0.931
	0.993		0.97
	0.993		0.988
	0.992		0.911
	0.97		0.971
	0.991		0.932
	0.999		0.982
	1		0.987
	0.999		0.952
	0.992		0.975
	0.998		0.933
	0.994		0.921
	1		0.98
	0.981		0.955
	0.995		0.922
	0.999		0.969
	0.999		0.956
	0.996		0.961
	0.998		0.962
	0.996		0.895
	1		0.985
	0.967		0.987
	1		0.954
	0.999		0.98
	0.999		0.973
	1		0.961
	0.996		0.992
	1		0.986
	0.998		0.976
	0.997		0.989
	0.996		0.98
	0.999		0.967
	0.998		0.993
	0.999		0.99
	0.972		0.961
	0.989		0.993
	0.999		0.996
	0.999		0.978
	0.992		0.993
	0.995		0.962
	0.999		0.954
	1		0.991
	0.977		0.977
	0.998		0.956
	1		0.983
	0.999		0.979
	1		0.984
	0.991		0.977
	1		0.934
	1		0.986
	0.99		0.995
	0.998		0.979
	0.994		0.995
	1		0.99
	0.981		0.984
	0.995		0.997
	0.999		0.997
	1		0.992
	0.994		0.986
	0.998		0.99
	0.996		0.988
	0.999		0.987
	0.965		0.993
	0.999		0.997
	0.999		0.981
	0.998		0.972
	0.999		0.994
	0.996		0.986
	0.999		0.992
	0.988		0.992
	0.997		0.973
	0.992		0.991
	0.999		0.997
	0.982		0.98
	0.995		0.994
	0.998		0.992
	0.999		0.98
	0.994		0.988
	0.998		0.96
	0.994		0.975
	0.998		0.997
	0.961		0.99
	0.999		0.991
	0.997		0.995
	0.996		0.969
	0.998		0.986
	0.997		0.993
	0.998		0.944
	0.997		0.979
	0.999		0.995
	0.991		0.934
	0.948		0.995
	0.974		0.985
	0.994		0.993
	0.991		0.986
	0.979		0.999
	0.983		0.995
	0.998		0.997
	0.994		0.993
	0.991		0.99
	0.991		0.999
	0.996		0.989
	0.995		0.994
	0.994		0.999
	0.976		0.999
	0.994		0.994
	0.998		0.983
	0.998		0.979
	0.968		0.988
	0.988		0.998
	0.999		0.993
	0.998		0.997
	0.99		0.999
	0.994		0.981
	0.999		0.987
	0.999		0.995
	0.979		0.968
	0.998		0.991
	0.999		0.997
	0.998		0.952
	0.999		0.995
	0.989		0.971
	0.999		0.999
	0.994		0.998
	0.956		0.989
	0.979		0.997
	0.997		0.979
	0.995		0.972
	0.983		0.997
	0.987		0.991
	1		0.97
	0.996		0.995
	0.987		0.991
	0.994		0.993
	0.997		0.992
	0.997		0.955
	0.996		0.993
	0.981		0.999
	0.996		0.989
	0.981		0.998
	0.995		0.998
	0.999		0.993
	1		0.997
	0.995		0.996
	0.998		0.997
	0.996		0.989
	0.999		0.998
	0.966		0.995
	1		0.982
	0.999		0.996
	0.998		0.976
	0.999		0.998
	0.996		0.995
	1		0.995
	0.995		0.999
	0.974		0.988
	0.98		0.982
	0.991		0.996
	0.99		0.995
	0.961		0.979
	0.976		0.997
	0.9		0.995
	0.98		0.996
	0.973		0.995
	0.974		0.967
	0.976		0.989
	0.993		0.996
	0.978		0.994
	0.991		0.997
	0.994		0.998
	0.998		0.997
	0.999		0.993
	0.982		0.994
	0.992		0.997
	0.936		0.982
	0.994		0.996
	0.99		0.997
	0.99		0.972
	0.992		0.987
	0.999		0.966
	0.993		0.996
	0.999		0.99
	0.993		0.99
	0.996		0.992
	0.998		0.986
	1		0.979
	0.974		0.995
	0.998		0.995
	0.999		0.971
	0.999		0.999
	0.999		0.993
	0.992		0.992
	0.999		0.998
	0.994		0.963
	0.998		0.992
	0.996		0.993
	0.999		0.988
	0.966		0.988
	0.999		0.994
	0.998		0.991
	0.998		0.987
	0.999		0.982
	0.995		0.988
	0.999		0.985
	0.998		0.996
	0.986		0.99
	0.994		0.968
	0.946		0.993
	0.995		0.971
	0.993		0.999
	0.994		0.995
	0.994		0.993
	0.997		0.997
	0.995		0.986
	0.99		0.979
	0.996		0.997
	0.951		0.995
	0.998		0.973
	0.995		0.998
	0.995		0.994
	0.996		0.996
	0.999		0.996
	0.997		0.963
	0.998		0.992
	0.985		0.997
	0.995		0.991
	0.998		0.995
	0.998		0.997
	0.998		0.994
	0.984		0.992
	0.997		0.99
	0.973		0.994
	0.999		0.987
	1		0.998
	1		0.994
	1		0.973
	0.993		0.997
	1		0.991
	0.966		0.992
	0.975		0.986
	0.975		0.997
	0.972		0.994
	0.939		0.994
	0.971		0.991
	0.999		0.987
	0.998		0.997
	0.999		0.992
	0.996		0.992
	0.999		0.999
	1		0.997
	1		0.992
	0.991		0.982
	1		0.978
	1		0.989
	0.991		0.999
	0.999		0.996
	0.993		0.998
	1		0.999
	0.994		0.983
	0.959		0.991
	0.974		0.997
	0.974		0.966
	0.986		0.992
	0.981		0.999
	0.998		0.955
	0.995		0.989
	0.99		0.997
	0.988		0.996
	0.986		0.95
	0.962		0.973
	0.984		0.955
	0.998		0.92
	0.976		0.968
	0.983		0.953
	0.991		0.912
[truncated: 16,452 more rows]

## Sheet: Fig1e
							Left-most example																	Middle example															Right-most example
		spike times aligned to takeoff=0									PSTH values								spike times aligned to takeoff=0									PSTH values						spike times aligned to takeoff=0									PSTH values
		spike times		spike times per trial		human1 trials	human2 trials			firing rate human 1		firing rate human 2							spike times		spike times per trial		human1 trials	human2 trials			firing rate human 1		firing rate human 2					spike times		spike times per trial		human1 trials	human2 trials			firing rate human 1		firing rate human 2
		-0.259149		0		1	3			0.414598		0.452796							-0.463208		8		7	1			0.317472		0.141812					-2.95894		14		1	6			0.926068		0.686019
		-0.245613		0		2	4			0.386017		0.452838							-0.224392		22		8	2			0.432257		0.202037					-2.70617		9		2	21			0.930781		0.748534
		-0.231949		11		13	5			0.540821		0.440107							-0.191272		3		9	15			0.594163		0.305573					-1.53049		6		3	22			0.96073		0.778406
		-0.220653		0		14	6			0.935996		0.394172							-0.17204		0		40	24			0.725896		0.560831					-1.36105		14		4	23			1.00623		0.740527
		-0.198285		2		15	7			1.33986		0.329601							-0.114824		0		41	32			0.765153		1.08572					-1.10038		10		5	24			1.08609		0.668401
		-0.190925		1		16	8			1.44937		0.300165							-0.0778316		1		10	34			0.75062		1.73776					0.423525		11		7	25			1.23556		0.633322
		-0.182893		12		17	9			1.29175		0.320372							0.000792387		2		27	37			0.754035		2.12598					0.430341		9		8	26			1.41748		0.666633
		-0.118061		2		18	10			1.13033		0.347021							0.0139124		16		28	38			0.809242		2.08214					0.444005		13		9	27			1.53333		0.729898
		0.0325307		17		19	11			1.06589		0.360854							-2.90311		24		29	3			0.939558		1.92184					0.488901		13		10	28			1.53472		0.750615
		0.404051		17		20	12			0.959742		0.389751							-2.78391		0		30	4			1.16008		2.00275					0.503621		12		11	29			1.43596		0.716643
		0.419827		16			21			0.714116		0.419816							-2.7744		0		26	5			1.40989		2.2678					0.525157		14		12	31			1.27163		0.711909
		-0.349165		20			22			0.412334		0.394506							-1.95085		1		31	6			1.55017		2.47472					0.573189		15		13	32			1.1011		0.824643
		3.15519		9			23			0.204095		0.314529							-1.92941		18		42	11			1.48669		2.60178					0.754245		17		14	33			1.01962		1.03709
		-2.74817		4			24			0.160233		0.24151							-1.8424		1			12			1.26062		2.7113					4.82592		21		15	34			1.13244		1.21673
		-0.601669		5			25			0.226123		0.211469							-1.73082		0			13			0.991675		2.65993					-1.98586		23		16	35			1.48412		1.21938
		-0.587365		5			26			0.296594		0.219396							-1.70404		0			14			0.752988		2.31343					-1.59606		16		17	36			1.9776		1.03199
		-0.425637		5			27			0.324076		0.255757							-1.69732		0			16			0.54183		1.84507					0.327455		15		18	37			2.35696		0.814832
		-0.408453		6			28			0.326896		0.33031							-0.641859		24			18			0.345334		1.65724					0.337727		18		19	38			2.34916		0.72826
		-0.384037		5			29			0.306365		0.551309							-0.610307		1			19			0.187764		2.06976					0.347807		11		20	39			1.98028		0.796711
		-0.372869		3			30			0.268942		1.19715							-0.590019		2			20			0.108734		3.16844					0.358015		14		30	40			1.59029		0.901662
		-0.294149		21			31			0.345256		2.58587							-0.502595		3			22			0.131556		4.81829					0.364863		13			41			1.39601		0.905829
		-0.283013		25			32			0.741916		4.82769							-0.448707		1			25			0.295067		6.6736					4.1873		13			42			1.27153		0.823317
		0.0460747		40			33			1.52828		7.66301							-0.240483		3			33			0.667098		8.26209					4.55789		16			43			1.07419		0.841328
		0.0574987		3			34			2.47168		10.6292							-0.229347		1			36			1.2568		9.40185					-2.74364		9			44			0.916821		1.08201
		0.112827		36			35			3.08694		13.3452							-0.220707		15			21			1.98597		10.6302					-0.611387		15			45			0.965345		1.4252
		0.122011		22			36			2.9764		15.5076							-0.189891		21			23			2.84851		12.6153					-0.411387		11			46			1.20779		1.62973
		-2.66746		27			37			2.21832		16.6311							-0.163011		27			35			3.92061		15.0171					0.0823727		12						1.55186		1.60513
		0.0840881		20			38			1.36059		16.344							-0.0147873		36			39			5.05317		16.3755					0.245445		16						2.06198		1.5926
		-2.669		21			39			0.900839		14.9679							-0.00281928		20			43			5.72119		15.5173					0.259621		8						3.00616		2.11828
		-0.722699		21			40			0.848953		13.3322							0.107357		3			17			5.44315		12.7276					-2.11422		16						4.69062		3.64995
		-0.703179		34			41			0.902521		11.9441							-2.38931		14			44			4.25022		9.29155					-1.89527		9						7.1752		6.14653
		-0.694251		22			42			0.865893		10.687							-0.115841		0						2.68087		6.33261					-1.87284		12						9.90424		8.97052
		-0.393451		25			43			0.743071		9.18472							0.864479		12						1.35315		4.24815					-1.63572		16						11.671		11.2997
		-0.377803		24			44			0.562906		7.29678							-1.39055		0						0.551404		2.8972					-1.38302		13						11.4301		12.5328
		-0.344715		31			45			0.344969		5.28344							-0.298753		0						0.190115		1.98472					-0.399529		22						9.3344		12.3312
		-0.335435		25			46			0.155636		3.56743							-0.293153		18						0.0673317		1.31281					-0.218025		12						6.56689		10.7035
		-0.213675		17						0.0478368		2.39946							-0.390522		0						0.0500794		0.793512					-0.201737		15						4.17173		8.20037
		-0.196491		35						0.00903618		1.71972							-0.37545		2						0.0711989		0.404064					0.376599		19						2.4641		5.6552
		-0.0343466		25						0.000809917		1.29826							-0.34345		3						0.0863111		0.158387					0.388247		15						1.3282		3.61389
		0.0540694		21						0.00459647		0.978737							-0.313402		17						0.0796537		0.0437485					0.412919		19						0.612668		2.18033
		0.0656854		27						0.033626		0.739051							-0.301562		24						0.0726394		0.0111097					0.454775		12						0.22276		1.23164
		0.135957		21						0.110776		0.580836							-0.22825		41						0.0828056		0.0300249					0.548215		9						0.0607911		0.616084
		0.147413		18						0.217087		0.466137							-0.207898		38						0.101033		0.111079					3.80694		10						0.0266591		0.248222
		0.190709		19						0.30038		0.373383							-0.179098		2						0.127979		0.252202					-0.831969		10						0.056198		0.0726117
		0.321365		9						0.357702		0.33643							-0.134618								0.189249		0.39098					0.0544313		14						0.106245		0.0135903
		-0.590005		29						0.437672		0.37749							-0.0637063								0.281017		0.458021					0.182847		16						0.131079		0.00124603
		-0.479509								0.514259		0.460726							-0.0555143								0.349322		0.467268					0.292735								0.10665		0
		-0.393813								0.483685		0.533933							0.0316537								0.360433		0.490559					0.319423								0.057203		0.00176787
		-0.208725								0.328516		0.587626							0.0636537								0.347164		0.527783					0.345983								0.0198053		0.0164688
		-0.182325								0.154016		0.631833							0.146854								0.339556		0.498275					0.417023								0.00411313		0.0684724
		-0.109365								0.0478368		0.636346							0.166342								0.310435		0.359247					0.875263								0.000404959		0.166939
		-0.0989333								0.00903618		0.549565							0.228902								0.233221		0.182337					4.01443								0		0.264284
		-0.0433173								0.000809917		0.397636							-2.4946								0.150847		0.0615623					4.80272								0		0.283699
		-0.0125653								0		0.268295							-2.46807								0.117986		0.0126558					-2.18693								0		0.208079
		0.0296427								0.00459647		0.200888							-2.44897								0.128262		0.00124603					-1.77055								0.00229823		0.103239
		0.0496747								0.033626		0.180622							-2.36644								0.138136		0					-1.35369								0.0237077		0.0354015
		0.0635947								0.110776		0.216653							-2.3554								0.121472		0					0.464522								0.105827		0.0195725
		0.162027								0.21249		0.333631							-2.29575								0.0815842		0					0.480938								0.281602		0.0449971
		0.176523								0.262158		0.492882							-0.341193								0.044007		0.00353574					0.494826								0.521663		0.0946602
		0.320331								0.2133		0.608893							-0.306505								0.0455802		0.0258662					0.510442								0.76196		0.143436
		0.695339								0.114406		0.649278							-0.298825								0.109856		0.0852124					0.576362								0.965648		0.165534
		0.913035								0.044207		0.643002							-0.279657								0.205897		0.174061					0.594826								1.11809		0.157765
		-0.6558								0.0418523		0.609167							-0.272713								0.253701		0.279259					0.639498								1.18145		0.143415
		-0.503544								0.111586		0.547673							-0.247657								0.207902		0.419714					0.692906								1.15643		0.158295
		-0.253912								0.21249		0.472073							-0.223657								0.121563		0.578367					-2.38924								1.09679		0.227455
		-0.245368								0.262158		0.397554							-0.210633								0.074067		0.638985					-1.3157								1.04055		0.337405
		-0.233944								0.2133		0.323332							-0.194409								0.0765062		0.524426					0.378314								1.02115		0.43883
		-0.208984								0.119002		0.263884							-0.175977								0.0853509		0.349849					0.426218								1.13393		0.499122
		-0.203704								0.0732366		0.260126							-0.168713								0.0702893		0.254863					0.438442								1.44249		0.557412
		-0.137304								0.119002		0.341184							-0.125129								0.0477522		0.220644					0.447626								1.81013		0.670793
		-0.0921199								0.2133		0.491618							-0.113833								0.0485118		0.165946					0.592106								1.97395		0.803219
		-0.0825519								0.266754		0.656145							-0.104009								0.0711989		0.095076					1.53931								1.83212		0.876931
		-0.0791919								0.251523		0.76841							-0.0737366								0.0848283		0.0892735					3.64823								1.54485		0.912859
		0.116136								0.263405		0.793631							-0.0625366								0.0688066		0.232021					-2.15938								1.33999		1.02645
		0.197448								0.396503		0.772159							-0.0218326								0.0369051		0.530894					-2.022								1.29095		1.25716
		0.272424								0.593651		0.775362							0.180823								0.0127776		0.867173					-0.861043								1.33412		1.49348
		0.29284								0.690211		0.808158							-0.36954								0.00265363		1.06969					-0.837331								1.38906		1.6075
		0.304872								0.595937		0.805031							-0.465848								0.000261264		1.06001					-0.405331								1.37955		1.60452
		-0.50416								0.413576		0.752011							-0.352088								0		0.936135					0.252909								1.30111		1.57736
		-0.385504								0.257483		0.688802							-0.345048								0		0.801322					0.269133								1.18511		1.57674
		-0.328448																	-0.270936															0.282477
		-0.312832																	-0.264376															0.311469
		-0.299968																	-0.259992															0.365165
		-0.298432																	-0.243															0.374381
		-0.13744																	-0.219864															0.511213
		-0.0933759																	-0.212536															0.542957
		-0.0376639																	-0.207384															-2.72446
		-0.0216639																	-0.169336															-2.69994
		-0.0130559																	-0.0971116															-2.34001
		0.000576053																	-0.0643116															-2.26465
		0.418592																	-0.0427436															-1.78769
		0.432832																	-0.0271596															-1.36705
		0.440256																	-0.0140076															-0.0258967
		0.529856																	-0.00431161															0.148023
		0.698592																	0.0513364															0.163319
		0.706528																	-1.27142															0.226167
		0.786688																	-0.843221															0.283415
		4.39178																	-0.692629															0.333335
		-2.58326																	-0.575029															0.478007
		-0.480381																	-0.566869															-2.94326
		-0.469181																	-0.561077															-0.930241
		-0.459997																	-0.550933															-0.169313
		-0.450109																	-0.543541															-0.143873
		-0.00793328																	-0.526037															0.245087
		0.308259																	-0.428981															0.273087
		1.73911																	-0.411541															0.284671
		4.53098																	-0.395989															0.327039
		-1.43499																	-0.341109															0.364671
		-0.675731																	-0.228661															0.404159
		-0.601363																	-0.170229															0.513471
		1.6867																	-0.159509															4.49472
		-2.5928																	-0.119029															-0.415582
		-2.4593																	-0.0821649															-0.29843
		0.295293																	-0.0765969															-0.07283
		4.67363																	-0.0540689															-0.047294
		4.78304																	-0.00366895															0.090562
		-2.17361																	0.0201391															0.134178
		-1.90091																	0.0280431															0.152834
		-0.792395																	0.117483															0.206402
		-0.618347																	0.170955															0.282562
		0.0719254																	0.126666															0.294242
		-2.47222																	1.51177															0.338402
		-2.37151																	2.63833															0.371202
		-2.01625																	-2.48201															0.393698
		-1.19113																	2.04029															0.40157
		2.82977																	2.48612															-2.15848
		-2.17606																	3.26239															-2.10258
		-0.596475																	-2.66043															-2.05186
		-0.588411																	0.144879															-1.34898
		-0.571483																	3.24005															-1.27938
		-0.560443																	3.70211															-0.712787
		4.14349																	-2.66327															-0.505203
		-2.92347																	-2.64721															-0.136371
		-0.400299																	-2.42135															-0.0402433
		-0.365035																	-2.24433															-0.0238593
		-0.327339																	-2.18925															0.0151487
		0.0181654																	-1.7201															0.0485247
		-2.57563																	-1.70535															0.161997
		1.39887																	-1.68957															0.388909
		3.53253																	-1.68292															3.93038
		-1.84583																	-0.167909															-0.389465
		-0.498979																	-0.0262453															-0.0322167
		-0.455331																	-0.0154613															0.0648393
		-0.435523																	0.00783472															0.0799433
		-0.389987																	0.0587787															0.107015
		-0.360611																	0.0651787															0.138471
		-0.282979																	-1.07502															0.186119
		-0.208099																	-1.05047															0.274375
		-0.193443																	-0.89153															0.302151
		-0.0851546																	-0.810282															0.327591
		-0.0444186																	-0.72737															0.441927
		0.0541734																	-0.719178															2.92241
		0.103133																	-0.63073															3.86721
		0.118429																	-0.622826															4.03246
		0.135261																	-0.568618															4.14558
		0.224029																	-0.558122															4.35591
		0.233757																	-0.547466															4.39975
		0.305693																	-0.53089															-2.35653
		0.315933																	-0.48721															-2.23291
		0.391357																	-0.481098															-1.97355
		0.404253																	-0.457994															-1.84024
		-2.52164																	-0.451882															-1.55829
		-2.22842																	-0.274026															-1.47262
		-1.26839																	-0.26417															-1.45637
		-1.24634																	-0.22337															-1.20245
		-1.05687																	-0.0863136															0.158162
		-0.468104																	1.99177															0.186546
		-0.248488																	-0.957524															0.278066
		-0.230472																	-0.82114															0.310802
		-0.138088																	-0.720948															0.399922
		-0.11812																	-0.7013															0.510866
		-0.0979279																	-0.695156															0.695666
		-0.0896719																	-0.621972															3.38539
		-0.0548879																	-0.611732															4.14357
		0.113752																	-0.575284															4.53362
		0.310744																	-0.567188															4.5805
		0.342904																	-0.53218															4.75327
		0.37772																	-0.526132															4.802
		0.382904																	-0.413172															-2.63154
		0.44732																	-0.398676															-2.5518
		0.542904																	-0.383636															-2.50709
		0.603704																	-0.311028															-2.46015
		0.775448																	-0.228372															-2.39093
		1.85116																	-0.22002															-2.3677
		2.20284																	-0.184564															-1.36271
		2.4357																	-0.166868															-1.29023
		-0.881891																	-0.0786756															-1.13378
		-0.877347																	-0.0701956															0.0917567
		-0.853763																	-0.0438916															0.115309
		-0.803523																	0.00516439															0.160397
		-0.787779																	0.0185084															0.173005
		-0.772579																	0.0310844															0.205869
		-0.755171																	0.0625404															0.217773
		-0.627811																	0.56158															0.262541
		-0.614243																	-1.837															0.630861
		-0.560643																	-1.2498															0.652589
		-0.527971																	-0.976485															0.703885
		-0.374755																	-0.967909															3.16552
		-0.365411																	-0.943077															3.3771
		-0.245539																	-0.898693															3.39803
		-0.0907546																	-0.882085															4.6523
		-0.0484826																	-0.820357															-2.09965
		-0.0152026																	-0.811653															-1.3112
		0.00690939																	-0.798245															-1.18314
		0.0545574																	-0.587333															-1.17219
		0.100285																	-0.577573															0.185279
		0.178749																	-0.542213															0.222879
		2.88374																	-0.430949															0.237183
		2.99747																	-0.332069															0.253215
		3.00921																	-0.316069															0.316639
		3.70307																	-0.235365															0.342431
		3.92937																	-0.203685															0.361375
		4.0136																	-0.152805															0.449055
		4.21309																	-0.0264046															3.18512
		4.27741																	-0.00387661															3.44243
		4.28985																	0.0124754															3.98541
		4.47872																	0.137691															4.63277
		4.49014																	0.266875															-1.52388
		4.57849																	0.341083															-0.902403
		4.62608																	3.5094															-0.807651
		4.64301																	3.52035															-0.322339
		4.67043																	3.59024															-0.238211
		4.69097																	3.96918															-0.0657953
		4.8336																	4.58633															0.0150687
		4.90867																	4.59724															0.0488607
		4.9216																	4.64089															0.105501
		-0.612																	4.6567															0.281117
		-0.375936																	4.719															4.09027
		-0.360704																	4.87936															4.14742
		-2.93518																	4.88438															4.25104
		-2.92577																	-2.36552															4.48185
		-2.85905																	-1.98168															4.63584
		-0.674632																	-1.96897															-2.90453
		-0.656872																	-1.95944															-1.29237
		-0.534536																	-1.87313															0.215602
		-0.526024																	-1.86091															0.237746
		-0.503944																	-1.85278															0.257778
		-0.494536																	-1.5092															0.270898
		-0.488456																	-1.49403															0.285586
		-0.481192																	-1.47576															0.304018
		-0.341768																	-0.431244															0.40325
		-0.310312																	-0.302604															0.512146
		-0.292168																	-0.291532															0.666386
		-0.288872																	-0.283692															2.91099
		-0.200488																	-0.264684															3.13381
		-0.188744																	-0.248108															3.14059
		-0.164392																	-0.227148															3.22232
		-0.158216																	-0.1771															3.29106
		-0.149576																	-0.147628															3.50008
		-0.0926159																	-0.122156															3.51138
		0.125144																	-1.3223															-1.29008
		0.167256																	-1.21162															0.521058
		0.180696																	-0.214369															0.623906
		0.188504																	-0.511551															0.651106
		0.217752																	-0.255839															0.718658
		0.264504																	-0.185503															0.737378
		0.337208																	-0.178527															0.89037
		0.469624																	-0.156511															3.58288
		0.555352																	-0.150431															3.91258
		0.76876																	-0.142047															4.07914
		0.953688																	-0.129855															4.89472
		2.09596																	-0.0993909															-1.29394
		3.20041																	-0.0858229															-1.25695
		3.38137																	-0.0720949															-0.995097
		3.54956																	0.00694505															0.0513033
		-2.73945																	0.0194891															0.219239
		-1.56867																	0.0336971															0.243399
		-0.669373																	-0.311688															0.272679
		-0.645181																	-0.213288															0.289223
		-0.522141																	-0.207144															0.318055
		-0.497949																	-0.1186															0.335367
		-0.487485																	-0.0657356															0.398311
		-0.477341																	-0.0580236															3.77607
		-0.368669																	-0.0295756															4.72878
		-0.354877																	-0.0218316															4.88385
		-0.285533																	-0.00695161															-1.79306
		-0.240605																	0.0457844															-1.54084
		-0.218845																	0.0582964															-0.487785
		-0.179357																	0.139832															-0.473577
		-0.0699813																	-0.483896															-0.0186647
		0.0970907																	-0.441752															0.0633513
		0.108419																	-0.433752															0.231831
		0.186659																	-0.428568															0.365175
		0.197987																	-0.293688															0.407127
		0.719171																	-0.278168															0.431671
		0.964803																	-0.270072															0.456695
		1.47127																	-0.241368															0.533815
		-0.656227																	-0.178296															4.08982
		-0.474243																	-0.172344															-1.5667
		-0.460643																	-0.153496															-0.440203
		-0.454819																	-0.140888															0.107413
		-0.265827																	-0.11452															0.116757
		-0.252739																	-0.10844															0.159253
		-0.216131																	-0.0698163															0.198197
		-0.0972506																	-0.0629363															0.246005
		-0.0805146																	-0.0530483															0.254101
		-0.0294746																	4.29492															0.267797
		-0.0135066																	-1.83865															0.278581
		0.0862374																	3.24131															4.54069
		0.103421																	1.79352															4.73228
		0.112253																	2.04817															4.76626
		0.118493																	2.07217															-2.70918
		0.141725																	-0.736509															-2.69187
		0.213085																	-0.708701															-1.81245
		0.245693																	-0.699421															0.195167
		0.269917																	-0.672125															0.283039
		0.277277																	-0.667133															0.296927
		0.285117																	-0.647645															0.328415
		0.337405																	-0.634525															0.377471
		0.343453																	-0.555869															0.404991
		0.348797																	-0.449053															0.436031
		0.465629																	-0.397693															0.452639
		0.478589																	-0.371517															0.463231
		0.503709																	-0.271741															0.522015
		-2.31439																	-0.258909															0.573023
		-0.744472																	-0.236669															3.66419
		-0.705368																	-0.220477															3.98947
		-0.5102																	-0.175901															-2.70829
		-0.501112																	3.29101															-0.341222
		-0.3734																	-1.97554															0.18857
		-0.365752																	-1.0141															0.213754
		-0.335992																	-0.854385															0.254202
		-0.327064																	-0.775953															0.266266
		-0.287768																	-0.767345															0.280794
		-0.252088																	-0.756081															0.390842
		-0.223192																	-0.732273															0.40393
		-0.176216																	-0.727793															-1.18123
		-0.10172																	-0.712241															-1.13678
		-0.0690479																	-0.466865															-0.926862
		0.00224805																	-0.378801															-0.035758
		0.00925605																	-0.372945															0.01941
		0.126248																	-0.365073															0.032562
		0.134568																	-0.354897															0.113586
		0.215112																	0.182319															0.124658
		-0.6792																	0.187695															0.132594
		-0.670592																	0.204271															0.17909
		-0.543552																	0.354159															0.188562
		-0.410176																	0.358831															0.210482
		-0.393056																	0.373039															0.225618
		-0.383168																	0.380687															0.391378
		-0.37264																	0.485359															4.15256
		-0.272896																	0.584783															-2.81058
		-0.271648																	0.612943															-2.08149
		-0.227968																	-2.77038															-0.0594087
		-0.145344																	-2.33057															-0.0386727
		-0.130336																	-2.31582															0.0699353
		-0.0893759																	-2.28587															0.0835993
		-0.0550719																	-2.28033															0.100783
		0.0288001																	-2.13563															0.133615
		0.0640321																	-2.02145															0.211503
		0.154176																	-1.98129															0.303599
		0.181088																	-1.72744															3.77432
		0.209952																	-1.68968															-2.54113
		0.311968																	-1.65649															-0.596617
		0.43696																	-1.64846															0.0854633
		-0.954445																	-1.64366															0.182839
		-0.734989																	-1.62341															0.192279
		-0.605101																	-1.52401															0.202967
		-0.582477																	-1.51585															0.269111
		-0.557965																	-1.50481															0.312759
		-0.440877																	-1.48011															0.353079
		-0.421741																	-1.46501															0.515351
		-0.406509																	-1.09272															4.11286
		-0.386797																	-1.06513															4.77468
		-0.356269																	-0.913359															-2.03033
		-0.322125																	-0.790287															-1.51798
		-0.312749																	-0.769487															-0.664382
		-0.0649733																	-0.670863															-0.566622
		-0.0349893																	-0.565839															-0.512702
		-0.0287173																	-0.479983															-0.260414
		-0.00881328																	-0.391343															-0.235902
		0.0400827																	-0.330447															-0.146334
		0.0655227																	-0.313711															0.044002
		0.0918907																	-0.306863															0.14685
		0.142163																	-0.164079															0.17501
		0.232531																	-0.120303															0.30461
		-0.686883																	-0.109903															0.340514
		-0.633251																	-0.0347669															3.47587
		-0.626307																	-0.0210709															3.77181
		-0.618051																	0.141809															4.61677
		-0.603619																	1.4332															0.482514
		-0.481507																	1.5891															0.528594
		-0.468579																	1.78133															0.554802
		-0.458339																	1.99282															0.58197
		-0.345795																	-2.58412															0.73461
		-0.328323																	-2.53151															1.01743
		-0.317123																	-2.35925															2.18296
		-0.278179																	-2.23775															2.22354
		-0.252771																	-2.22437															-0.839171
		-0.164547																	-2.13644															-0.0133473
		-0.130915																	-2.09468															0.0302047
		-0.0925466																	-2.08168															0.0481887
		-0.0743386																	-2.07468															0.122077
		-0.0495066																	-1.96383															0.131389
		-0.0465626																	-1.95663															0.203325
		-0.0377946																	-1.91487															0.247805
		0.0394534																	-1.86802															2.88326
		0.0892774																	-1.85272															2.95664
		0.271037																	-1.84242															3.66556
		0.280861																	-1.82552															3.9686
		0.326013																	-1.74597															3.98118
		0.434493																	-1.7198															4.04428
		0.512989																	-1.54101															4.17852
		0.532061																	-1.53013															4.3751
		0.745021																	-1.52008															-1.39658
		0.849437																	-1.49967															-1.3089
		0.877021																	-1.42002															0.10601
		4.75126																	-1.35906															0.153178
		4.76205																	-0.272052															0.197146
		4.78006																	-0.256052															0.241562
		-2.25764																	-0.242164															0.28089
		-0.972459																	-0.150164															0.307578
		-0.582539																	-0.139828															4.26275
		-0.559563																	-0.12162															-2.23538
		-0.455659																	0.0386677															-0.366129
		-0.430443																	0.0514997															-0.0332007
		-0.399915																	0.0666037															0.0458393
		-0.391307																	0.0929397															0.0575513
		-0.317067																	0.31838															0.0865753
		-0.301643																	1.24772															0.166351
		-0.293291																	1.66344															0.183119
		-0.270187																	1.8275															0.262895
		-0.243115																	-2.63123															0.319215
		-0.110859																	1.63265															0.344143
		-0.0281066																																4.85723
		0.0313174																																0.0827673
		0.0445014																																0.138223
		0.0659414																																0.164975
		0.521621																																0.207311
		0.684789																																0.232495
		0.774421																																0.241775
		3.47551																																0.302383
		-1.21063																																0.349071
		-0.741859																																0.473967
		-0.727299																																0.784687
		-0.704067																																3.64555
		-0.696931																																4.01784
		-0.537827																																4.50517
		-0.522691																																4.51608
		-0.397763																																4.70331
		-0.375811																																4.98562
		-0.346115																																-2.96427
		-0.284323																																0.188015
		-0.268611																																0.234799
		-0.258499																																0.338639
		-0.235811																																0.373743
		-0.213475																																0.394415
		-0.205635																																0.442927
		-0.188771																																0.480943
		-0.0701466																																0.521231
		0.192477																																0.531311
		0.239613																																0.678735
		0.831677																																4.13509
		1.16598																																4.3909
		4.18371																																-2.87291
		4.19603																																-1.83316
		4.20665																																-0.999275
		-0.867317																																-0.609227
		-0.849365																																-0.502059
		-0.816437																																-0.488843
		-0.712469																																-0.486219
		-0.699061																																0.169013
		-0.665461																																0.191253
		-0.655925																																0.209941
		-0.481077																																0.244821
		-0.277877																																0.254389
		-0.269333																																0.268469
		-0.232789																																0.294325
		-0.198773																																0.327797
		-0.148469																																0.363957
		-0.129781																																0.375221
		-0.117749																																0.396981
		-0.0918613																																0.434677
		0.00173872																																0.448373
		0.0289707																																0.467541
		0.0390827																																4.32338
		0.109003																																-0.566049
		0.114347																																-0.378241
		0.127019																																-0.354913
		1.80087																																0.349855
		4.47633																																0.489439
		-1.87976																																0.509983
		-0.911507																																0.535231
		-0.896915																																0.561151
		-0.701299																																0.575071
		-0.689267																																0.681631
		-0.681587																																0.706015
		-0.667539																																0.812607
		-0.559635																																-2.10826
		-0.545683																																-0.391398
		-0.495539																																0.501018
		-0.369875																																0.594938
		-0.361075																																0.61737
		-0.334323																																0.637882
		-0.314419																																0.729082
		-0.312947																																0.738202
		-0.283347																																0.76937
		-0.214483																																0.807322
		-0.111507																																0.939706
		-0.100723																																1.0254
		-0.0334586																																1.04633
		0.0946694																																1.06582
		0.135053																																3.98102
		0.261901																																-1.18399
		0.276685																																0.453194
		0.331085																																0.467978
		0.380365																																0.488234
		0.384429																																0.560138
		0.399533																																0.572394
		0.434221																																0.590026
		0.588205																																0.613162
		4.30625																																0.627914
		-2.28045																																0.662762
		-2.08122																																0.722154
		-0.693888																																0.734218
		-0.679296																																0.767594
		-0.612512																																0.784746
		-0.593472																																0.862282
		-0.574016																																4.59559
		-0.548032																																4.93044
		-0.533344																																4.98679
		-0.523424																																4.99499
		-0.509696																																-0.797374
		-0.47888																																-0.31011
		-0.376096																																0.466786
		-0.368448																																0.483778
		-0.30992																																0.514114
		-0.28544																																0.548386
		-0.2616																																0.584034
		-0.244416																																0.597506
		-0.198112																																0.610914
		-0.111296																																0.690114
		0.12304																																0.70781
		0.247744																																0.73213
		0.297664																																0.839554
		0.334784																																2.26333
		3.59798																																4.57792
		-0.696245																																-2.10641
		-0.681621																																-1.05754
		-0.537429																																0.339322
		-0.522325																																0.401722
		-0.487061																																0.471258
		-0.404725																																0.486394
		-0.383477																																0.49593
		-0.340789																																0.511994
		-0.294517																																0.556442
		-0.280885																																0.578074
		-0.271221																																0.648794
		-0.245077																																0.655994
		-0.0849173																																0.803962
		0.0165547																																0.817434
		0.258123																																0.856794
		0.274539																																4.48905
		0.461323																																4.62499
		-0.85584																																4.63503
		-0.694848																																4.64252
		-0.683968																																-1.69849
		-0.672832																																-1.54185
		-0.638048																																-0.945465
		-0.44448																																-0.916345
		-0.294656																																-0.905401
		-0.278112																																0.565895
		-0.268224																																0.575431
		-0.239968																																0.698695
		-0.22464																																0.741927
		-0.2168																																0.783879
		-0.209952																																0.913479
		-0.179744																																0.990119
		-0.124928																																-2.7705
		-0.115648																																-2.40013
		-0.0138239																																-2.35149
		0.0494721																																-2.27437
		0.102464																																0.316703
		0.150656																																0.364639
		0.171328																																0.410463
		0.34784																																0.487807
		1.10934																																0.519935
		2.02272																																-2.69676
		2.0535																																-2.42543
		2.0631																																-1.55935
		2.07517																																0.228682
		2.18909																																0.268298
		2.87501																																0.328906
		2.90432																																0.359754
		2.92387																																0.659818
		3.21606																																4.1002
		3.67597																																4.83031
		4.01574																																-0.186115
		4.79699																																0.322717
		-0.869053																																0.344829
		-0.708445																																0.367069
		-0.686173																																0.412829
		-0.643453																																0.425341
		-0.570045																																0.440797
		-0.557533																																0.460573
		-0.542941																																0.485565
		-0.533053																																4.91696
		-0.481789																																-0.951046
		-0.413245																																0.283162
		-0.379805																																0.32649
		-0.366205																																0.366842
		-0.356157																																0.411706
		-0.331229																																0.44697
		-0.277885																																0.464666
		-0.150141																																0.495514
		-0.118429																																0.552986
		0.125027																																0.59945
		0.198531																																0.638042
		0.200867																																4.45273
		0.208643																																4.49756
		0.247811																																4.8814
		0.262691																																-1.87624
		0.354595																																-1.677
		3.19181																																-1.63684
		-0.994253																																-1.55332
		-0.888269																																-1.52596
		-0.863885																																0.0438607
		-0.855117																																0.0663247
		-0.839789																																0.157397
		-0.816301																																0.180085
		-0.755149																																0.228981
		-0.735693																																0.292661
		-0.713741																																0.335029
		-0.672269																																0.406389
		-0.662765																																2.98568
		-0.605485																																3.16978
		-0.514445																																4.65592
		-0.451501
		-0.427213
		-0.0225093
		0.345011
		0.947859
		1.71851
		2.58805
		3.3509
		-1.50716
		-0.863739
		-0.617851
		-0.506075
		-0.478779
		-0.467803
		-0.455035
		-0.442811
		-0.440123
		-0.433531
		-0.402715
		-0.395419
		-0.378491
		-0.310619
		-0.305115
		-0.159387
		-0.140347
		-0.129211
		-0.0702666
		-0.00805861
		0.0114294
		0.0222134
		0.0419574
		0.258693
		0.314309
		0.440581
		3.03085
		-1.97572
		-0.724709
		-0.708485
		-0.682821
		-0.615429
		-0.605957
		-0.592037
		-0.501189
		-0.479173
		-0.443941
		-0.411557
		-0.346853
		-0.324229
		-0.308197
		-0.299077
		-0.187749
		-0.0928693
		-0.0217333
		0.125499
		0.277691
		0.375259
		-1.96894
		-1.85752
		-0.708112
		-0.673424
		-0.659152
		-0.605936
		-0.590192
		-0.561744
		-0.54136
		-0.506192
		-0.486576
		-0.451568
		-0.441456
		-0.375696
		-0.190736
		0.214928
		0.252784
		3.22274
		-0.704539
		-0.695035
		-0.685691
		-0.664219
		-0.544795
		-0.491291
		-0.474075
		-0.460923
		-0.437979
		-0.422043
		-0.399995
		-0.373051
		-0.318587
		-0.308315
		-0.298587
		0.208549
		0.238021
		0.388965
		1.03338
		-0.8894
		-0.746872
		-0.428344
		-0.239928
		0.209544
		0.69908
		2.12756
		2.85898
		4.37038
		-0.54772
		-0.497672
		-0.465128
		-0.454888
		-0.440168
		-0.411912
		-0.393832
		-0.366888
		-0.299208
		-0.293416
		-0.151592
		-0.0388879
		-0.0237839
		-0.0199759
		0.137016
		0.271384
		0.436632
		0.498648
		0.599096
		0.828792
		1.24223
		1.25858
		1.28105
		1.54143
		1.6334
		1.64508
		1.70486
		1.83398
		4.85618

## Sheet: Fig1g
	num locations count
	within-human		bins
	2		1
	1		2
	1		3
	1		4
	1
	1
	1
	2
	1
	1
	1
	1
	3
	1
	3
	2
	3
	2
	2
	2
	2
	1
	1
	3
	2
	2
	1
	2
	2
	1
	1
	1
	1
	2
	2
	1
	1
	3
	3
	2
	1
	1
	3
	4
	1
	1
	1
	1
	1
	1
	1
	2
	3
	4
	2
	2
	1
	1
	1
	1
	3
	2
	2
	1
	1
	1
	1
	1
	1
	1
	1
	1
	3
	1
	1
	1
	3
	2
	2
	1
	1
	1
	4
	3
	1
	1
	1
	1
	1
	1
	1
	1
	1
	2
	3
	2
	1
	2
	1
	1
	1
	4
	2
	1
	1
	1
	2
	2
	3
	4
	1
	1
	4
	1
	3
	1
	1
	1
	2
	3
	3
	1
	2
	3
	4
	2
	2
	2
	2
	1
	1
	2
	1
	1
