# Supplementary material for: Neural representation of human experimenters in the bat hippocampus
Source: Nat Neurosci. 2024 Jul 2;27(9):1675–9. doi: 10.1038/s41593-024-01690-8 (PMC11374686; doi:10.1038/s41593-024-01690-8)
Supplement: Supplementary file 4 — Source data for Fig. 2c,f,g. [file 41593_2024_1690_MOESM4_ESM.xlsx]

## Sheet: Fig2c
	pearson correlation
	within-human		across-human		bins
	0.9875		0.8082		0
	0.9921		0.9464		0.02
	0.9783		0.9892		0.04
	0.9945		0.9628		0.06
	0.9291		0.9876		0.08
	0.9725		0.9876		0.1
	0.9934		0.9829		0.12
	0.983		0.9892		0.14
	0.8941		0.9901		0.16
	0.9857		0.9734		0.18
	0.9714		0.9698		0.2
	0.9935		0.9165		0.22
	0.9925		0.955		0.24
	0.9814		0.8621		0.26
	0.9895		0.7953		0.28
	0.9801		0.9461		0.3
	0.9795		0.9457		0.32
	0.9936		0.9918		0.34
	0.9944		0.7946		0.36
	0.9399		0.947		0.38
	0.9603		0.9517		0.4
	0.9871		0.9734		0.42
	0.9423		0.9679		0.44
	0.9922		0.9903		0.46
	0.984		0.9146		0.48
	0.9886		0.9749		0.5
	0.869		0.7068		0.52
	0.9812		0.9916		0.54
	0.9932		0.9846		0.56
	0.9898		0.9768		0.58
	0.9934		0.9324		0.6
	0.9925		0.9309		0.62
	0.9921		0.9886		0.64
	0.9927		0.9662		0.66
	0.8784		0.9346		0.68
	0.9667		0.9702		0.7
	0.9806		0.9584		0.72
	0.9659		0.9542		0.74
	0.9405		0.9522		0.76
	0.9854		0.9891		0.78
	0.9835		0.8964		0.8
	0.9952		0.9754		0.82
	0.9791		0.99		0.84
	0.9896		0.7398		0.86
	0.995		0.9777		0.88
	0.9898		0.8746		0.9
	0.976		0.9874		0.92
	0.9211		0.9679		0.94
	0.9934		0.9144		0.96
	0.9841		0.9838		0.98
	0.9947		0.8923		1
	0.9893		0.9721
	0.9937		0.9835
	0.9778		0.9834
	0.9934		0.8465
	0.9915		0.9923
	0.9947		0.8677
	0.989		0.9759
	0.9751		0.9783
	0.921		0.9596
	0.9903		0.9065
	0.9878		0.9919
	0.9915		0.9046
	0.9926		0.9896
	0.9942		0.9356
	0.9428		0.9155
	0.9842		0.9437
	0.9923		0.9729
	0.9913		0.8921
	0.9942		0.8256
	0.9856		0.8894
	0.9926		0.9057
	0.9916		0.7464
	0.988		0.8401
	0.99		0.9742
	0.9874		0.9543
	0.9675		0.9575
	0.9942		0.9651
	0.9699		0.9828
	0.9903		0.9189
	0.9916		0.9685
	0.9353		0.9909
	0.9723		0.9708
	0.9745		0.8357
	0.9888		0.9922
	0.991		0.9412
	0.9942		0.9855
	0.9336		0.9783
	0.9834		0.9765
	0.9909		0.9364
	0.9431		0.9881
	0.97		0.909
	0.8113		0.9428
	0.9934		0.9448
	0.9676		0.9648
	0.9829		0.9802
	0.9934		0.9744
	0.995		0.9873
	0.9929		0.9638
	0.9909		0.9218
	0.9927		0.9636
	0.9758		0.9854
	0.9891		0.9658
	0.9935		0.98
	0.9785		0.9879
	0.9599		0.8512
	0.9752		0.9916
	0.9809		0.9914
	0.9049		0.9445
	0.9781		0.9862
	0.9718		0.8314
	0.9815		0.9594
	0.7605		0.8494
	0.9919		0.9695
	0.9877		0.9607
	0.9925		0.7901
	0.9417		0.9494
	0.9466		0.9328
	0.9929		0.7569
	0.9918		0.8044
	0.9926		0.9827
	0.979		0.9918
	0.989		0.9738
	0.9869		0.856
	0.9942		0.7863
	0.9888		0.9838
	0.9848		0.9695
	0.9853		0.9828
	0.9576		0.9274
	0.9942		0.8244
	0.9638		0.9893
	0.9924		0.9898
	0.9832		0.9406
	0.9856		0.9777
	0.9513		0.9662
	0.9823		0.9814
	0.9844		0.9817
	0.9946		0.9575
	0.9755		0.9826
	0.9809		0.9561
	0.9921		0.9852
	0.9853		0.992
	0.984		0.9756
	0.9068		0.9061
	0.9908		0.9826
	0.9717		0.9537
	0.9591		0.9804
	0.8359		0.96
	0.9945		0.9689
	0.9474		0.9754
	0.9615		0.9732
	0.9931		0.9781
	0.9946		0.9182
	0.9854		0.981
	0.9843		0.9628
	0.9606		0.9787
	0.9767		0.9625
	0.9597		0.9639
	0.9797		0.7531
	0.9866		0.9918
	0.9947		0.9798
	0.9559		0.9697
	0.9903		0.8775
	0.9783		0.9356
	0.9774		0.988
	0.9917		0.9678
	0.967		0.9819
	0.9762		0.9838
	0.981		0.8792
	0.9948		0.979
	0.9901		0.9697
	0.91		0.8399
	0.9807		0.8854
	0.9928		0.9647
	0.9779		0.9824
	0.8878		0.991
	0.9115		0.9827
	0.9049		0.9258
	0.9906		0.9459
	0.9874		0.9679
	0.9771		0.9573
	0.9486		0.8235
	0.9504		0.9783
	0.9022		0.9635
	0.9788		0.9735
	0.9034		0.9712
	0.9789		0.9294
	0.993		0.9831
	0.969		0.9185
	0.949		0.8864
	0.9507		0.8626
	0.9907		0.9918
	0.9665		0.8881
	0.9685		0.9824
	0.9903		0.893
	0.9827		0.8726
	0.9885		0.9798
	0.9798		0.8353
	0.9709		0.9554
	0.8698		0.9408
	0.9742		0.9839
	0.9907		0.8037
	0.9724		0.9211
	0.9868		0.8657
	0.9923		0.9769
	0.9764		0.9005
	0.9049		0.9856
	0.9885		0.7364
	0.951		0.986
	0.986		0.9887
	0.9926		0.9047
	0.9899		0.9735
	0.9541		0.8365
	0.9908		0.9846
	0.9707		0.932
	0.9809		0.9795
	0.9923		0.977
	0.8494		0.97
	0.9511		0.9747
	0.9186		0.9487
	0.9927		0.8292
	0.9431		0.9856
	0.9597		0.9151
	0.995		0.9913
	0.9875		0.9711
	0.9776		0.9215
	0.9833		0.8276
	0.9189		0.9919
	0.9628		0.9286
	0.9326		0.9601
	0.9948		0.9722
	0.9684		0.9346
	0.9921		0.9761
	0.9923		0.9742
	0.8242		0.8673
	0.9847		0.898
	0.9504		0.7577
	0.965		0.9768
	0.9931		0.9103
	0.9754		0.8575
	0.9943		0.9734
	0.9768		0.7185
	0.9438		0.9918
	0.966		0.992
	0.981		0.9562
	0.9612		0.692
	0.977		0.9231
	0.9918		0.9651
	0.9925		0.9327
	0.7691		0.8913
	0.9805		0.9894
	0.9919		0.9897
	0.9809		0.8579
	0.9899		0.9703
	0.9925		0.962
	0.9923		0.9795
	0.9844		0.977
	0.9821		0.9917
	0.9919		0.968
	0.9658		0.8885
	0.9865		0.9836
	0.9411		0.9878
	0.985		0.9713
	0.995		0.9868
	0.9902		0.9406
	0.971		0.9842
	0.8999		0.992
	0.9937		0.9583
	0.9866		0.9891
	0.9351		0.9851
	0.9931		0.8854
	0.9878		0.9804
	0.9921		0.9703
	0.9936		0.9828
	0.9771		0.9369
	0.9656		0.9527
	0.9914		0.9776
	0.9811		0.8045
	0.9861		0.9822
	0.9887		0.9315
	0.9861		0.9344
	0.984		0.9554
	0.9902		0.9457
	0.995		0.9494
	0.9757		0.9791
	0.9884		0.9491
	0.9864		0.9887
	0.9844		0.9346
	0.9571		0.9823
	0.9836		0.843
	0.8784		0.9873
	0.9533		0.9636
	0.9769		0.9784
	0.9939		0.902
	0.9733		0.9895
	0.9887		0.9871
	0.9937		0.9491
	0.9941		0.9839
	0.989		0.914
	0.9819		0.9892
	0.9933		0.9299
	0.9941		0.8712
	0.9902		0.9791
	0.9776		0.9735
	0.929		0.9558
	0.9927		0.8963
	0.9612		0.8824
	0.9856		0.992
	0.8963		0.9255
	0.9781		0.9727
	0.9932		0.8607
	0.9783		0.9867
	0.9946		0.9917
	0.8831		0.9767
	0.9874		0.9904
	0.9399		0.9738
	0.9658		0.9815
	0.98		0.9857
	0.9934		0.9811
	0.9394		0.8978
	0.9077		0.9801
	0.9862		0.9343
	0.9843		0.9461
	0.9664		0.9809
	0.9916		0.9848
	0.9901		0.8873
	0.9828		0.9779
	0.9863		0.982
	0.985		0.9741
	0.9575		0.9504
	0.8337		0.9621
	0.9926		0.9836
	0.9918		0.7634
	0.9932		0.958
	0.9916		0.9877
	0.9739		0.9731
	0.9769		0.9845
	0.9949		0.971
	0.9852		0.9684
	0.8938		0.9762
	0.9953		0.9619
	0.9945		0.9807
	0.9243		0.7391
	0.9486		0.9911
	0.9893		0.9162
	0.9951		0.9921
	0.9936		0.945
	0.9762		0.8474
	0.9824		0.98
	0.7544		0.9748
	0.9031		0.8543
	0.9799		0.9872
	0.9924		0.9602
	0.987		0.9692
	0.9554		0.9907
	0.9565		0.8457
	0.9507		0.979
	0.9626		0.9782
	0.9351		0.9727
	0.9186		0.9901
	0.9578		0.9802
	0.923		0.9459
	0.9732		0.9087
	0.9857		0.9167
	0.9825		0.9802
	0.9371		0.9917
	0.9933		0.9555
	0.9012		0.9622
	0.9529		0.7486
	0.9916		0.9753
	0.9883		0.9569
	0.9943		0.9846
	0.9531		0.9764
	0.9751		0.9849
	0.9747		0.9832
	0.9869		0.9793
	0.9504		0.9815
	0.9882		0.7411
	0.9801		0.7964
	0.9916		0.9618
	0.9938		0.8545
	0.9945		0.9504
	0.916		0.7601
	0.9014		0.9785
	0.7494		0.8674
	0.9888		0.8087
	0.9852		0.9641
	0.9649		0.982
	0.9685		0.97
	0.9941		0.924
	0.9894		0.8829
	0.9837		0.9293
	0.9902		0.9768
	0.9935		0.9852
	0.9937		0.9445
	0.9815		0.9356
	0.9414		0.9712
	0.9558		0.9749
	0.9924		0.9874
	0.9893		0.9687
	0.9667		0.9746
	0.7733		0.9895
	0.9935		0.9678
	0.9953		0.898
	0.9333		0.9026
	0.9736		0.8326
	0.9857		0.9867
	0.9838		0.9472
	0.987		0.9844
	0.9951		0.9841
	0.9782		0.9218
	0.9932		0.9883
	0.9608		0.978
	0.9767		0.9161
	0.9933		0.9705
	0.9759		0.9864
	0.9195		0.979
	0.9872		0.9773
	0.9871		0.8063
	0.9558		0.9864
	0.9937		0.9825
	0.984		0.9798
	0.9859		0.9594
	0.992		0.939
	0.9927		0.8486
	0.9936		0.9848
	0.9814		0.988
	0.994		0.9902
	0.9503		0.988
	0.9906		0.8087
	0.9919		0.8946
	0.9507		0.9665
	0.9864		0.8276
	0.9179		0.9836
	0.9943		0.9162
	0.9803		0.9627
	0.9843		0.894
	0.9795		0.8169
	0.994		0.9267
	0.982		0.9487
	0.9703		0.937
	0.9274		0.978
	0.9944		0.9517
	0.979		0.8922
	0.9767		0.9779
	0.9375		0.9322
	0.9492		0.9196
	0.9681		0.9536
	0.9805		0.9823
	0.9921		0.95
	0.9953		0.7626
	0.9791		0.8777
	0.9807		0.9606
	0.8402		0.9791
	0.9399		0.9856
	0.9908		0.964
	0.9861		0.9746
	0.8831		0.8657
	0.9912		0.9732
	0.9879		0.9829
	0.9907		0.9865
	0.9457		0.9577
	0.9748		0.982
	0.9436		0.9756
	0.9206		0.978
	0.9895		0.9793
	0.9952		0.9791
	0.9856		0.9909
	0.9444		0.9396
	0.9924		0.9509
	0.9707		0.9617
	0.9946		0.987
	0.9884		0.9379
	0.9837		0.9371
	0.9209		0.9903
	0.9874		0.9572
	0.9339		0.9077
	0.9804		0.9854
	0.9894		0.9476
	0.9928		0.991
	0.9872		0.9781
	0.994		0.9918
	0.9794		0.9814
	0.9769		0.9839
	0.9924		0.9566
	0.9919		0.9746
	0.9488		0.9753
	0.9819		0.9899
	0.9201		0.9364
	0.9805		0.8889
	0.9618		0.9858
	0.9861		0.9266
	0.9945		0.9638
	0.9903		0.8385
	0.9748		0.9832
	0.9397		0.9077
	0.992		0.8999
	0.8397		0.8686
	0.8788		0.972
	0.9829		0.7579
	0.9926		0.9793
	0.9614		0.9309
	0.9949		0.9436
	0.9883		0.9823
	0.9861		0.9151
	0.9803		0.9854
	0.9927		0.9506
	0.9927		0.9415
	0.9935		0.9167
	0.9592		0.9713
	0.9934		0.9854
	0.927		0.9857
	0.9582		0.982
	0.9895		0.9436
	0.9812		0.9838
	0.9952		0.9866
	0.8795		0.9564
	0.9818		0.9914
	0.9571		0.9789
	0.9936		0.9886
	0.9667		0.9499
	0.9914		0.989
	0.9898		0.7791
	0.9837		0.9037
	0.991		0.9856
	0.9813		0.9844
	0.9897		0.947
	0.9769		0.9049
	0.9932		0.9511
	0.9909		0.9214
	0.9953		0.9817
	0.9935		0.9656
	0.9859		0.9546
	0.9834		0.9682
	0.9908		0.9253
	0.9455		0.9579
	0.9546		0.9661
	0.9506		0.9398
	0.9726		0.906
	0.9769		0.9702
	0.9948		0.9369
	0.9841		0.9763
	0.9769		0.992
	0.9931		0.9926
	0.9768		0.9035
	0.9313		0.9884
	0.9886		0.8236
	0.9555		0.9823
	0.9485		0.748
	0.9898		0.9572
	0.9881		0.9518
	0.8023		0.8386
	0.9701		0.9689
	0.9902		0.8969
	0.9906		0.8971
	0.9872		0.9656
	0.978		0.9502
	0.9865		0.9713
	0.98		0.9551
	0.9934		0.9494
	0.867		0.9798
	0.9933		0.9695
	0.9587		0.859
	0.9683		0.9825
	0.9854		0.9829
	0.9818		0.9705
	0.9654		0.9758
	0.9023		0.9282
	0.9819		0.9721
	0.987		0.7313
	0.9912		0.7981
	0.8859		0.8303
	0.9838		0.9052
	0.9819		0.9787
	0.9805		0.9879
	0.928		0.8175
	0.9927		0.9828
	0.9417		0.8888
	0.9949		0.8348
	0.9706		0.9915
	0.9291		0.9807
	0.949		0.9761
	0.9089		0.9771
	0.9866		0.9087
	0.9808		0.9845
	0.9805		0.9912
	0.9946		0.9899
	0.9799		0.8873
	0.9893		0.9605
	0.987		0.9277
	0.9669		0.9734
	0.9357		0.9849
	0.9935		0.9802
	0.9943		0.8326
	0.9089		0.9915
	0.9926		0.9495
	0.9346		0.8869
	0.9918		0.9286
	0.9889		0.9915
	0.906		0.9788
	0.9742		0.945
	0.9876		0.9325
	0.9812		0.9798
	0.9722		0.9446
	0.9595		0.965
	0.9909		0.9864
	0.9856		0.9641
	0.9749		0.9736
	0.9871		0.9771
	0.969		0.8776
	0.9919		0.9425
	0.9617		0.992
	0.9943		0.9843
	0.9161		0.9213
	0.9476		0.9927
	0.9292		0.9283
	0.963		0.9549
	0.9154		0.832
	0.9894		0.9753
	0.7963		0.9543
	0.9935		0.9509
	0.9953		0.9299
	0.9924		0.9806
	0.9843		0.8117
	0.9905		0.9914
	0.9749		0.9348
	0.9581		0.9894
	0.9951		0.9837
	0.9532		0.9462
	0.9826		0.9839
	0.9901		0.936
	0.914		0.991
	0.9924		0.9595
	0.9723		0.9922
	0.9847		0.9777
	0.9926		0.9682
	0.9388		0.9715
	0.9855		0.9322
	0.9942		0.9906
	0.9891		0.9713
	0.9438		0.9917
	0.9948		0.9682
	0.9909		0.8788
	0.9945		0.9804
	0.9776		0.8935
	0.9877		0.9801
	0.9457		0.9202
	0.9913		0.8723
	0.9576		0.9557
	0.9794		0.8512
	0.994		0.9863
	0.975		0.9078
	0.9333		0.9821
	0.957		0.9108
	0.9668		0.9838
	0.9834		0.903
	0.9953		0.9855
	0.874		0.9054
	0.9891		0.9665
	0.9822		0.9894
	0.982		0.9855
	0.9		0.9653
	0.9946		0.8575
	0.995		0.7068
	0.9393		0.9904
	0.9764		0.9804
	0.9921		0.9349
	0.9769		0.9874
	0.9862		0.9876
	0.9943		0.9869
	0.9524		0.797
	0.8714		0.9796
	0.9703		0.9713
	0.9477		0.8087
	0.9764		0.988
	0.8997		0.9453
	0.9923		0.9834
	0.9913		0.9758
	0.9903		0.9831
	0.9828		0.9781
	0.9923		0.7509
	0.9949		0.9539
	0.9296		0.9799
	0.976		0.9533
	0.9554		0.9923
	0.7706		0.9579
	0.9687		0.9794
	0.9413		0.9304
	0.9942		0.9676
	0.9675		0.9093
	0.9911		0.9756
	0.9715		0.9523
	0.9896		0.8779
	0.9813		0.9495
	0.9856		0.9889
	0.9944		0.917
	0.9901		0.9633
	0.9951		0.9416
	0.9827		0.9671
	0.9948		0.9296
	0.9431		0.9784
	0.9918		0.9378
	0.9926		0.9646
	0.9887		0.8905
	0.989		0.9886
	0.99		0.9908
	0.9899		0.9646
	0.9794		0.9765
	0.9924		0.9707
	0.9948		0.9791
	0.9796		0.9915
	0.993		0.9218
	0.9495		0.9852
	0.992		0.9859
	0.9937		0.9597
	0.959		0.988
	0.9834		0.9851
	0.9422		0.9855
	0.9766		0.9823
	0.9285		0.9833
	0.9707		0.9817
	0.978		0.8858
	0.9836		0.8194
	0.994		0.9912
	0.9199		0.988
	0.7576		0.9732
	0.9499		0.8857
	0.9296		0.9698
	0.9625		0.9765
	0.9662		0.9915
	0.9786		0.9609
	0.9907		0.9901
	0.9953		0.9692
	0.9011		0.9779
	0.9944		0.7337
	0.9929		0.8918
	0.9829		0.9876
	0.9488		0.8145
	0.9879		0.8989
	0.8798		0.8819
	0.8999		0.9601
	0.9774		0.8337
	0.9845		0.9474
	0.9941		0.9927
	0.9921		0.9755
	0.9189		0.9918
	0.9474		0.9844
	0.9916		0.9779
	0.9746		0.9629
	0.9689		0.99
	0.9953		0.8836
	0.9818		0.8676
	0.993		0.975
	0.9895		0.8194
	0.9709		0.9378
	0.9845		0.9723
	0.9917		0.9906
	0.9864		0.9563
	0.9577		0.9777
	0.9834		0.9565
	0.9925		0.9909
	0.9948		0.9921
	0.9741		0.9701
	0.9846		0.797
	0.9139		0.8626
	0.9934		0.9814
	0.9888		0.9837
	0.9953		0.7953
	0.9837		0.9794
	0.958		0.95
	0.955		0.9792
	0.994		0.9815
	0.9876		0.9801
	0.9934		0.898
	0.9911		0.9746
	0.9583		0.9023
	0.9686		0.8156
	0.9941		0.8612
	0.9909		0.9825
	0.9938		0.9855
	0.982		0.9546
	0.9522		0.9124
	0.9767		0.9861
	0.9917		0.7974
	0.99		0.914
	0.9922		0.8958
	0.9911		0.9916
	0.9757		0.9799
	0.9889		0.9776
	0.9917		0.986
	0.9923		0.936
	0.9366		0.9769
	0.9526		0.9875
	0.9591		0.9454
	0.982		0.7941
	0.9905		0.9632
	0.9935		0.986
	0.9933		0.9546
	0.9223		0.8485
	0.9601		0.9307
	0.9937		0.9911
	0.9321		0.7577
	0.9517		0.9205
	0.9636		0.8971
	0.9886		0.9547
	0.9899		0.9903
	0.9926		0.964
	0.9363		0.9646
	0.7576		0.9544
	0.985		0.8695
	0.98		0.984
	0.9633		0.9512
	0.9188		0.9716
	0.9872		0.9836
	0.9722		0.9864
	0.9633		0.8828
	0.9854		0.9609
	0.9883		0.9889
	0.9588		0.9766
	0.9787		0.9131
	0.9791		0.9801
	0.9928		0.9637
	0.9851		0.9674
	0.9884		0.9859
	0.9459		0.836
	0.9801		0.9852
	0.9845		0.9121
	0.9918		0.962
	0.9925		0.9764
	0.9833		0.7609
	0.9939		0.9471
	0.9091		0.8024
	0.9893		0.9892
	0.9903		0.9572
	0.9926		0.9281
	0.9853		0.9601
	0.9479		0.9886
	0.9188		0.9756
	0.9443		0.9377
	0.9841		0.9919
	0.9754		0.8803
	0.9931		0.8157
	0.9946		0.9826
	0.9413		0.9648
	0.9894		0.9915
	0.9929		0.9535
	0.8341		0.9748
	0.9183		0.9895
	0.9914		0.949
	0.8301		0.9833
	0.9243		0.9617
	0.9789		0.9525
	0.9311		0.9435
	0.9447		0.9851
	0.9813		0.9872
	0.9948		0.9738
	0.9928		0.9095
	0.9736		0.9483
	0.9822		0.9802
	0.9634		0.9377
	0.9928		0.9238
	0.9819		0.9721
	0.9927		0.9238
	0.9891		0.9841
	0.9841		0.9686
	0.991		0.9833
	0.9925		0.9566
	0.9924		0.7365
	0.9935		0.9461
	0.9939		0.9883
	0.9586		0.9857
	0.94		0.8824
	0.9884		0.9163
	0.8696		0.9588
	0.9831		0.9689
	0.9902		0.9685
	0.989		0.9671
	0.9871		0.9802
	0.9657		0.9204
	0.9895		0.9776
	0.9933		0.9916
	0.9704		0.9888
	0.9923		0.9696
	0.9784		0.9451
	0.9842		0.9465
	0.9905		0.9829
	0.9726		0.978
	0.9939		0.818
	0.9847		0.9851
	0.9949		0.9764
	0.9845		0.959
	0.9847		0.9367
	0.9821		0.9651
	0.9391		0.9461
	0.9849		0.9924
	0.9819		0.9035
	0.9817		0.9714
	0.8747		0.9461
	0.9879		0.927
	0.9943		0.9891
	0.9781		0.9704
	0.9538		0.8476
	0.9806		0.9778
	0.9792		0.9887
	0.9677		0.9045
	0.9607		0.9641
	0.9904		0.9693
	0.9264		0.9887
	0.9894		0.9831
	0.9337		0.9489
	0.9506		0.9819
	0.9442		0.9853
	0.9775		0.7946
	0.9927		0.9901
	0.9738		0.9617
	0.9696		0.9063
	0.9866		0.9517
	0.9897		0.8162
	0.9693		0.9282
	0.9953		0.9124
	0.8939		0.7986
	0.9881		0.8459
	0.9847		0.9653
	0.9872		0.8699
	0.9951		0.9855
	0.9915		0.9328
	0.8968		0.9022
	0.9077		0.8607
	0.9895		0.9458
	0.979		0.9849
	0.9906		0.942
	0.987		0.9603
	0.8862		0.9375
	0.9703		0.8599
	0.988		0.9459
	0.9889		0.9697
	0.958		0.8831
	0.9902		0.9785
	0.9822		0.9916
	0.9755		0.9302
	0.9765		0.9852
	0.9852		0.9863
	0.9633		0.9787
	0.9921		0.9464
	0.9552		0.9325
	0.9887		0.9903
	0.9475		0.975
	0.994		0.986
	0.9764		0.7609
	0.9541		0.9876
	0.9685		0.9513
	0.9898		0.9057
	0.9199		0.9705
	0.993		0.9916
	0.9726		0.9737
	0.9929		0.9663
	0.9028		0.8957
	0.9813		0.9648
	0.989		0.9886
	0.9664		0.9828
	0.9743		0.9729
	0.8999		0.7606
	0.9788		0.9827
	0.939		0.9572
	0.9902		0.9919
	0.9872		0.9621
	0.9922		0.8426
	0.97		0.9775
	0.9844		0.912
	0.9916		0.947
	0.9917		0.9663
	0.9882		0.9379
	0.993		0.9296
	0.9638		0.9378
	0.9804		0.9397
	0.98		0.9281
	0.8538		0.988
	0.9635		0.9658
	0.9918		0.9796
	0.987		0.9121
	0.9929		0.9131
	0.9936		0.9546
	0.9953		0.9881
	0.8714		0.7714
	0.9932		0.9858
	0.9901		0.974
	0.8268		0.9858
	0.9936		0.9456
	0.9213		0.9475
	0.9906		0.9072
	0.9884		0.9838
	0.9884		0.9821
	0.9726		0.9031
	0.9801		0.9565
	0.9895		0.7431
	0.9705		0.9298
	0.9843		0.9881
	0.9833		0.9784
	0.9899		0.9182
	0.9953		0.9805
	0.9925		0.8265
	0.9922		0.9668
	0.9838		0.7837
	0.9835		0.9048
	0.9902		0.9805
	0.9855		0.9659
	0.9867		0.9636
	0.9782		0.9514
	0.9796		0.8444
	0.9754		0.9618
	0.9871		0.9904
	0.9937		0.9738
	0.8598		0.9819
	0.9853		0.9764
	0.9915		0.9575
	0.9518		0.8755
	0.9839		0.9298
	0.9945		0.8621
	0.9804		0.9646
	0.9941		0.9796
	0.9422		0.7579
	0.9755		0.9661
	0.923		0.9921
	0.9903		0.928
	0.9884		0.9875
	0.9784		0.89
	0.9834		0.986
	0.9488		0.9183
	0.8794		0.9828
	0.9744		0.9906
	0.9738		0.8385
	0.991		0.8239
	0.9953		0.9849
	0.9919		0.9729
	0.9926		0.9906
	0.9915		0.9671
	0.9676		0.9339
	0.9597		0.9764
	0.9597		0.964
	0.9944		0.9781
	0.9943		0.9844
	0.9844		0.9844
	0.9825		0.9792
	0.8713		0.9908
	0.9804		0.9745
	0.9937		0.944
	0.9546		0.9825
	0.9823		0.9436
	0.9912		0.9864
	0.9926		0.9494
	0.9182		0.9886
	0.9235		0.9875
	0.9836		0.9853
	0.9945		0.9196
	0.9768		0.9848
	0.9728		0.9494
	0.9905		0.8621
	0.98		0.9205
	0.9943		0.9926
	0.9811		0.9573
	0.7638		0.9871
	0.9805		0.8707
	0.9906		0.7881
	0.9896		0.9781
	0.9911		0.9328
	0.983		0.992
	0.9864		0.9025
	0.9734		0.84
	0.9912		0.8126
	0.989		0.9627
	0.9388		0.9286
	0.9884		0.9902
	0.9532		0.9808
	0.9851		0.9829
	0.9792		0.9166
	0.9935		0.9788
	0.9358		0.9573
	0.9362		0.9843
	0.9916		0.9473
	0.9936		0.8434
	0.9881		0.7668
	0.9646		0.9273
	0.9921		0.9827
	0.9577		0.9691
	0.9836		0.7729
	0.9837		0.9894
	0.9638		0.983
	0.9746		0.9635
	0.976		0.9884
	0.9354		0.9657
	0.964		0.9909
	0.9915		0.9895
	0.9926		0.7472
	0.992		0.9495
	0.9405		0.9889
	0.9531		0.9421
	0.9934		0.9888
	0.992		0.9857
	0.9914		0.9789
	0.9868		0.9311
	0.9916		0.9837
	0.9769		0.7253
	0.9435		0.9863
	0.984		0.9913
	0.9939		0.9385
	0.9517		0.9841
	0.9154		0.9822
	0.9928		0.9745
	0.8729		0.9683
	0.9916		0.9255
	0.9952		0.9129
	0.9939		0.8894
	0.9638		0.8236
	0.9951		0.9436
	0.8696		0.7921
	0.9934		0.898
	0.9742		0.9685
	0.9942		0.719
	0.9896		0.9581
	0.9437		0.9817
	0.9915		0.8488
	0.9931		0.9912
	0.8903		0.9499
	0.9781		0.9499
	0.9941		0.9668
	0.9897		0.9579
	0.9871		0.8141
	0.9207		0.8383
	0.9923		0.9431
	0.9935		0.8697
	0.9451		0.992
	0.9907		0.96
	0.994		0.9629
	0.9948		0.9781
	0.9373		0.9859
	0.886		0.9894
	0.993		0.9823
	0.95		0.9814
	0.9935		0.9183
	0.9947		0.9869
	0.9695		0.7761
	0.9919		0.9674
	0.9656		0.8906
	0.9058		0.9707
	0.9934		0.9233
	0.9266		0.9679
	0.974		0.9487
	0.9685		0.9444
	0.9416		0.9328
	0.9936		0.9857
	0.8248		0.9433
	0.991		0.954
	0.984		0.86
	0.9135		0.9849
	0.987		0.7051
	0.9887		0.9804
	0.989		0.9877
	0.9745		0.9563
	0.961		0.8878
	0.9089		0.9858
	0.9884		0.7238
	0.9913		0.967
	0.9914		0.9889
	0.9645		0.825
	0.9936		0.9886
	0.9444		0.905
	0.9572		0.9826
	0.9892		0.7825
	0.8956		0.9071
	0.9924		0.9565
	0.9608		0.9854
	0.8798		0.9354
	0.98		0.9577
	0.9551		0.8557
	0.9476		0.9846
	0.9481		0.9882
	0.9181		0.9807
	0.958		0.9876
	0.9937		0.9769
	0.9746		0.8881
	0.9926		0.9708
	0.9911		0.9477
	0.9726		0.9685
	0.9941		0.9589
	0.9842		0.9268
	0.9734		0.9547
	0.9488		0.9814
	0.9686		0.9005
	0.9912		0.96
	0.7963		0.8978
	0.9822		0.9916
	0.9948		0.9786
	0.9617		0.9853
	0.9444		0.981
	0.9725		0.9466
	0.9793		0.956
	0.9846		0.9869
	0.9879		0.986
	0.9924		0.7995
	0.9697		0.9885
	0.9844		0.9776
	0.9509		0.9573
	0.9799		0.9756
	0.9845		0.7937
	0.9548		0.8869
	0.9878		0.9456
	0.9756		0.9904
	0.9675		0.7886
	0.9281		0.9068
	0.9912		0.9875
	0.9758		0.9925
	0.9726		0.9422
	0.994		0.9898
	0.9886		0.9838
	0.9839		0.9809
	0.9601		0.9629
	0.99		0.9796
	0.9923		0.8478
	0.977		0.8524
	0.9886		0.9753
	0.9847		0.9798
	0.9947		0.7814
	0.993		0.8963
	0.9792		0.9842
	0.9953		0.9924
	0.9105		0.9334
	0.9939		0.8156
	0.9412		0.8314
	0.9945		0.9526
	0.9704		0.9508
	0.9946		0.9849
	0.99		0.938
	0.9923		0.8694
	0.9752		0.9804
	0.9933		0.9006
	0.9922		0.9926
	0.9827		0.8488
	0.991		0.945
	0.9945		0.7672
	0.9714		0.9876
	0.9899		0.882
	0.9884		0.8449
	0.9869		0.9629
	0.9668		0.9681
	0.9759		0.9851
	0.9832		0.9811
	0.983		0.9096
	0.9849		0.8958
	0.9922		0.9214
	0.9213		0.9886
	0.9295		0.948
	0.9946		0.9747
	0.9819		0.9885
	0.9601		0.9837
	0.9575		0.7928
	0.9905		0.9719
	0.8		0.913
	0.9823		0.9739
	0.9866		0.9802
	0.8844		0.9797
	0.9719		0.9889
	0.9715		0.956
	0.9943		0.9721
	0.9081		0.9891
	0.9945		0.9558
	0.992		0.9881
	0.9913		0.9325
	0.9774		0.8179
	0.9952		0.8235
	0.9573		0.9359
	0.9873		0.9107
	0.9854		0.9889
	0.9912		0.9578
	0.9218		0.9872
	0.9781		0.9547
	0.8796		0.9551
	0.995		0.9602
	0.9928		0.9842
	0.9063		0.9891
	0.9864		0.9691
	0.9916		0.9907
	0.9913		0.9483
	0.9908		0.9466
	0.9862		0.9868
	0.9901		0.9736
	0.9939		0.9869
	0.9666		0.9875
	0.9781		0.7191
	0.9838		0.99
	0.9765		0.8224
	0.9929		0.9636
	0.9046		0.9909
	0.9674		0.9274
	0.9654		0.9556
	0.9931		0.9845
	0.9953		0.8407
	0.9918		0.9879
	0.9658		0.9855
	0.9492		0.8407
	0.9901		0.9361
	0.9908		0.9099
	0.9866		0.9896
	0.9425		0.9016
	0.8784		0.9609
	0.9625		0.9882
	0.9836		0.9793
	0.7605		0.9888
	0.9869		0.9683
	0.9824		0.9888
	0.9808		0.9919
	0.9918		0.9293
	0.9588		0.9607
	0.9605		0.9694
	0.995		0.8913
	0.9864		0.8964
	0.7939		0.8021
	0.9638		0.9663
	0.954		0.9846
	0.984		0.9881
	0.9333		0.9507
	0.989		0.9887
	0.9931		0.8839
	0.8396		0.7464
	0.9941		0.99
	0.995		0.7606
	0.9737		0.9888
	0.9663		0.9803
	0.9868		0.9249
	0.9821		0.9609
	0.9736		0.9005
	0.9852		0.9685
	0.9872		0.9492
	0.9918		0.9741
	0.9886		0.899
	0.9878		0.9903
	0.9917		0.789
	0.9231		0.89
	0.9796		0.9579
	0.9783		0.98
	0.8838		0.9834
	0.8154		0.9348
	0.9802		0.8412
	0.9819		0.8519
	0.991		0.9108
	0.9912		0.9737
	0.9948		0.9707
	0.9925		0.9889
	0.9877		0.8877
	0.9932		0.9697
	0.9907		0.9311
	0.957		0.9406
	0.9923		0.8351
	0.9808		0.8791
	0.9927		0.9761
	0.9899		0.9598
	0.9881		0.9667
	0.923		0.9801
	0.952		0.9636
	0.9932		0.9465
	0.9947		0.9811
	0.9898		0.9782
	0.9717		0.9854
	0.8968		0.9705
	0.9718		0.9184
	0.9863		0.9726
	0.972		0.9497
	0.9703		0.9863
	0.9764		0.8981
	0.9617		0.871
	0.9934		0.9564
	0.9924		0.9409
	0.9913		0.8156
	0.9816		0.959
	0.9922		0.982
	0.959		0.8476
	0.9899		0.9673
	0.9569		0.9894
	0.9342		0.979
	0.8963		0.9394
	0.9602		0.9317
	0.9845		0.9737
	0.8274		0.7634
	0.9681		0.9307
	0.9891		0.969
	0.8739		0.8434
	0.9668		0.9253
	0.9529		0.9889
	0.9902		0.9844
	0.9945		0.9844
	0.9948		0.8835
	0.9899		0.9907
	0.9496		0.9734
	0.9929		0.9491
	0.9823		0.9284
	0.9697		0.9866
	0.9047		0.9019
	0.9197		0.9782
	0.9866		0.9504
	0.9367		0.9704
	0.994		0.9738
	0.945		0.9845
	0.9878		0.9776
	0.9772		0.9225
	0.9877		0.9894
	0.9916		0.9251
	0.9904		0.9857
	0.9781		0.9495
	0.9874		0.9851
	0.7969		0.9846
	0.9881		0.9824
	0.9854		0.9799
	0.9906		0.9697
	0.9866		0.825
	0.9892		0.9909
	0.9909		0.9814
	0.9028		0.9659
	0.9583		0.9856
	0.989		0.9928
	0.9049		0.979
	0.9925		0.9848
	0.9942		0.9291
	0.9766		0.9764
	0.9811		0.9236
	0.9612		0.9928
	0.9786		0.8345
	0.9803		0.945
	0.9518		0.9887
	0.9883		0.9701
	0.993		0.985
	0.9855		0.9838
	0.9697		0.9924
	0.9896		0.9697
	0.9902		0.9897
	0.9874		0.9796
	0.9557		0.741
	0.9935		0.9657
	0.8547		0.9682
	0.9626		0.8775
	0.9798		0.9846
	0.9313		0.9747
	0.9772		0.9646
	0.993		0.9912
	0.9827		0.9349
	0.9852		0.9661
	0.8828		0.9755
	0.8125		0.7509
	0.9912		0.984
	0.9882		0.9781
	0.9414		0.9847
	0.945		0.9821
	0.9901		0.9928
	0.9665		0.8787
	0.9524		0.985
	0.9707		0.9879
	0.9609		0.8869
	0.9261		0.9294
	0.9591		0.9802
	0.9638		0.9753
	0.9862		0.9797
	0.9579		0.8577
	0.985		0.9857
	0.8926		0.8979
	0.9726		0.9793
	0.9915		0.9336
	0.919		0.991
	0.9948		0.9076
	0.9934		0.9754
	0.9565		0.9869
	0.9919		0.9665
	0.9752		0.955
	0.9046		0.9182
	0.9918		0.8774
	0.9851		0.9546
	0.9875		0.99
	0.9539		0.9609
	0.9502		0.9355
	0.9941		0.9742
	0.9842		0.9809
	0.9945		0.9857
	0.9342		0.9583
	0.9905		0.9795
	0.9741		0.9872
	0.9836		0.9385
	0.9936		0.9787
	0.9291		0.9501
	0.973		0.8747
	0.9912		0.8445
	0.9852		0.9773
	0.9915		0.9185
	0.9748		0.8834
	0.9865		0.9235
	0.9871		0.9594
	0.9859		0.9716
	0.928		0.9813
	0.992		0.9653
	0.9921		0.9865
	0.9389		0.9883
	0.9729		0.9799
	0.9932		0.9811
	0.9264		0.7604
	0.9068		0.975
	0.9428		0.984
	0.9911		0.9583
	0.9945		0.9675
	0.9937		0.9704
	0.9845		0.8562
	0.987		0.9106
	0.9775		0.9762
	0.9602		0.9852
	0.7576		0.9834
	0.9787		0.9543
	0.9844		0.937
	0.9872		0.9826
	0.9942		0.9736
	0.9431		0.9854
	0.995		0.7505
	0.989		0.9681
	0.9804		0.9114
	0.9902		0.8344
	0.9914		0.9834
	0.9924		0.9756
	0.9854		0.9394
	0.9401		0.9858
	0.9863		0.9167
	0.916		0.8331
	0.9671		0.967
	0.986		0.9823
	0.9928		0.9743
	0.9722		0.7292
	0.9625		0.7298
	0.9801		0.989
	0.9854		0.9822
	0.985		0.9914
	0.9712		0.9188
	0.9939		0.8791
	0.9903		0.9472
	0.9054		0.9888
	0.9429		0.9789
	0.9906		0.9926
	0.994		0.9319
	0.9847		0.94
	0.9912		0.9895
	0.9893		0.9414
	0.9805		0.9898
	0.9602		0.7854
	0.9137		0.9768
	0.9816		0.9338
	0.9952		0.9804
	0.9839		0.979
	0.969		0.9754
	0.9525		0.9714
	0.9929		0.9189
	0.9881		0.9526
	0.961		0.9732
	0.977		0.9553
	0.9932		0.8596
	0.9488		0.9447
	0.9658		0.9804
	0.9581		0.8813
	0.9632		0.9843
	0.9422		0.9851
	0.9919		0.9659
	0.9785		0.9683
	0.9915		0.9379
	0.9916		0.9474
	0.9871		0.9756
	0.7544		0.9299
	0.9899		0.8337
	0.9716		0.8877
	0.992		0.9922
	0.9951		0.9833
	0.962		0.989
	0.992		0.9905
	0.9881		0.7016
	0.9912		0.9916
	0.9709		0.9277
	0.9912		0.9872
	0.9575		0.9857
	0.9757		0.9243
	0.9861		0.9682
	0.9489		0.9822
	0.9847		0.9558
	0.9809		0.982
	0.9739		0.9726
	0.9853		0.9666
	0.9896		0.9895
	0.9817		0.9861
	0.9835		0.9746
	0.9868		0.9706
	0.9703		0.9841
	0.927		0.9744
	0.9686		0.9866
	0.9912		0.9676
	0.8845		0.9808
	0.9839		0.9752
	0.7638		0.9214
	0.9922		0.902
	0.9738		0.9423
	0.9486		0.9823
	0.9573		0.9629
	0.9941		0.9735
	0.9578		0.9604
	0.9871		0.9403
	0.9907		0.9607
	0.9873		0.9821
	0.9945		0.9712
	0.9841		0.8958
	0.956		0.9823
	0.9825		0.9318
	0.9952		0.7191
	0.9885		0.9896
	0.8088		0.9742
	0.9948		0.9321
	0.9431		0.9556
	0.9812		0.8229
	0.9927		0.9639
	0.8895		0.9577
	0.9576		0.9865
	0.9438		0.836
	0.9911		0.944
	0.989		0.8767
	0.9292		0.9754
	0.909		0.9825
	0.9582		0.9843
	0.9904		0.9743
	0.9915		0.9577
	0.995		0.7953
	0.9502		0.9911
	0.8813		0.8877
	0.9934		0.8503
	0.9945		0.84
	0.9913		0.8607
	0.9915		0.9835
	0.9732		0.9911
	0.9855		0.9855
	0.9818		0.9926
	0.9556		0.9886
	0.9526		0.9466
	0.9321		0.9677
	0.9615		0.977
	0.9679		0.9622
	0.9947		0.9656
	0.9509		0.9825
	0.7963		0.9818
	0.9421		0.9857
	0.9937		0.9565
	0.8981		0.9879
	0.994		0.9615
	0.8941		0.9388
	0.9819		0.8543
	0.9129		0.9543
	0.9876		0.9879
	0.9405		0.9506
	0.9938		0.9735
	0.9756		0.8733
	0.9926		0.9749
	0.9941		0.9028
	0.9765		0.99
	0.9927		0.8461
	0.9845		0.9529
	0.9944		0.9835
	0.9828		0.9304
	0.9732		0.9724
	0.9939		0.8753
	0.9903		0.902
	0.9907		0.9632
	0.9101		0.8649
	0.9848		0.8818
	0.9688		0.9609
	0.9832		0.9865
	0.9713		0.9847
	0.9629		0.9855
	0.9371		0.9863
	0.989		0.9416
	0.9905		0.7833
	0.9804		0.8791
	0.9932		0.9778
	0.9629		0.9748
	0.9927		0.9912
	0.9746		0.7601
	0.9635		0.7831
	0.9911		0.9863
	0.9902		0.9205
	0.9638		0.9761
	0.9933		0.9816
	0.9824		0.9572
	0.9896		0.9847
	0.9702		0.9916
	0.9433		0.9922
	0.9795		0.7238
	0.9889		0.9899
	0.991		0.9855
	0.9401		0.9577
	0.9902		0.9783
	0.9933		0.9777
	0.9433		0.9298
	0.9657		0.9167
	0.9902		0.9825
	0.9921		0.9796
	0.9944		0.9627
	0.9916		0.9715
	0.9828		0.883
	0.9749		0.9835
	0.8265		0.7395
	0.989		0.8351
	0.937		0.9691
	0.9613		0.9919
	0.9538		0.9755
	0.9655		0.9584
	0.9884		0.9866
	0.8994		0.7298
	0.989		0.9635
	0.904		0.9535
	0.9925		0.9667
	0.9063		0.928
	0.9848		0.9688
	0.9932		0.9564
	0.9602		0.986
	0.9774		0.988
	0.9748		0.9741
	0.9186		0.948
	0.9818		0.9557
	0.9821		0.9765
	0.9945		0.9769
	0.9881		0.7934
	0.8391		0.9891
	0.9941		0.9799
	0.9909		0.9858
	0.7801		0.9095
	0.9667		0.9834
	0.994		0.7191
	0.927		0.9651
	0.9839		0.9767
	0.9908		0.9702
	0.8941		0.7477
	0.9859		0.9757
	0.9757		0.9815
	0.9906		0.9851
	0.9944		0.9494
	0.927		0.9697
	0.9619		0.9711
	0.9725		0.8269
	0.9922		0.9807
	0.9685		0.9339
	0.983		0.9446
	0.9779		0.9446
	0.9755		0.8882
	0.9926		0.9766
	0.9799		0.9909
	0.8984		0.9634
	0.984		0.9765
	0.9952		0.9855
	0.9825		0.9908
	0.9585		0.8326
	0.9575		0.8795
	0.9916		0.9153
	0.923		0.8407
	0.994		0.9852
	0.909		0.956
	0.9507		0.9583
	0.9924		0.9572
	0.9855		0.87
	0.8578		0.9058
	0.9887		0.9772
	0.9832		0.9794
	0.9706		0.9861
	0.9912		0.9335
	0.9828		0.992
	0.9931		0.9638
	0.9879		0.9476
	0.9918		0.9701
	0.988		0.9702
	0.9885		0.8712
	0.9342		0.9856
	0.9895		0.9712
	0.9828		0.9925
	0.9812		0.9423
	0.9745		0.9918
	0.8327		0.9925
	0.9395		0.9876
	0.9894		0.7798
	0.9916		0.8578
	0.9884		0.9859
	0.9852		0.7664
	0.9878		0.8765
	0.9332		0.9705
	0.9721		0.9858
	0.9919		0.9249
	0.9612		0.9243
	0.9909		0.9775
	0.977		0.7538
	0.8796		0.8657
	0.9532		0.9881
	0.9805		0.9907
	0.9944		0.91
	0.9725		0.9503
	0.9915		0.9492
	0.9394		0.9769
	0.9878		0.834
	0.9917		0.9205
	0.9832		0.9714
	0.9578		0.9828
	0.9938		0.9909
	0.9817		0.9877
	0.9654		0.9859
	0.9905		0.9847
	0.9785		0.9423
	0.9945		0.9714
	0.8536		0.9422
	0.9866		0.9469
	0.9937		0.9579
	0.9499		0.9837
	0.983		0.9926
	0.99		0.9743
	0.9788		0.7845
	0.9935		0.896
	0.93		0.9459
	0.9724		0.9837
	0.9884		0.9418
	0.989		0.9569
	0.9836		0.9228
	0.8732		0.9776
	0.9739		0.9927
	0.9877		0.99
	0.9746		0.9746
	0.992		0.9519
	0.9719		0.9815
	0.9576		0.9895
	0.987		0.9926
	0.9862		0.9801
	0.9259		0.8352
	0.9841		0.9914
	0.9927		0.9199
	0.929		0.8878
	0.9691		0.8999
	0.9663		0.9359
	0.97		0.9369
	0.9626		0.9842
	0.939		0.9851
	0.9724		0.9833
	0.9723		0.8918
	0.983		0.9871
	0.9597		0.913
	0.9953		0.952
	0.9861		0.9518
	0.994		0.9824
	0.9235		0.9896
	0.9836		0.9908
	0.9881		0.928
	0.9852		0.9031
	0.9367		0.9766
	0.9388		0.8423
	0.9796		0.7938
	0.9939		0.9368
	0.9477		0.9928
	0.9895		0.9906
	0.9918		0.909
	0.9927		0.9723
	0.9689		0.9317
	0.8839		0.7441
	0.7544		0.9565
	0.9886		0.871
	0.9806		0.9835
	0.993		0.7864
	0.9918		0.9759
	0.9864		0.8184
	0.9851		0.9923
	0.985		0.9545
	0.9901		0.9663
	0.9918		0.9162
	0.9944		0.9833
	0.9843		0.9873
	0.9772		0.7229
	0.989		0.9518
	0.9942		0.9785
	0.9807		0.9824
	0.9603		0.9886
	0.9953		0.99
	0.9945		0.7766
	0.9919		0.8877
	0.989		0.946
	0.9524		0.9913
	0.9833		0.8391
	0.9819		0.9487
	0.9949		0.9893
	0.974		0.9821
	0.9942		0.979
	0.9907		0.924
	0.9946		0.9731
	0.9472		0.9835
	0.9805		0.9734
	0.9917		0.8584
	0.9184		0.9802
	0.9764		0.7187
	0.9839		0.9167
	0.9909		0.826
	0.9622		0.9918
	0.9918		0.9057
	0.989		0.9829
	0.9817		0.9692
	0.9734		0.8732
	0.9726		0.8828
	0.9654		0.966
	0.9668		0.9702
	0.9575		0.8683
	0.9866		0.9878
	0.8402		0.9921
	0.9953		0.9655
	0.9921		0.9765
	0.9882		0.9667
	0.9909		0.7362
	0.9859		0.9818
	0.9362		0.9886
	0.937		0.9388
	0.9776		0.7564
	0.9948		0.8524
	0.9883		0.8788
	0.8895		0.981
	0.983		0.984
	0.9592		0.9356
	0.9296		0.912
	0.9918		0.9916
	0.9494		0.9461
	0.992		0.7682
	0.977		0.8747
	0.978		0.9859
	0.9871		0.96
	0.9492		0.9831
	0.99		0.9836
	0.9503		0.9777
	0.9914		0.9832
	0.9769		0.9133
	0.9798		0.9504
	0.954		0.9647
	0.9855		0.9688
	0.992		0.985
	0.9336		0.7441
	0.9593		0.7569
	0.9598		0.9523
	0.9802		0.9629
	0.9851		0.98
	0.9257		0.9838
	0.9792		0.9895
	0.9939		0.8866
	0.9895		0.843
	0.8838		0.9336
	0.9912		0.9822
	0.9905		0.9756
	0.9866		0.9682
	0.8533		0.9651
	0.9291		0.8482
	0.9799		0.9225
	0.9948		0.9811
	0.8714		0.9816
	0.9847		0.9863
	0.9888		0.9179
	0.9752		0.9494
	0.9045		0.9299
	0.927		0.7682
	0.9839		0.9665
	0.9769		0.9063
	0.9903		0.9355
	0.9853		0.9535
	0.8258		0.8728
	0.9848		0.7289
	0.9723		0.9609
	0.9845		0.8129
	0.9932		0.9736
	0.9948		0.971
	0.9918		0.7338
	0.952		0.9858
	0.994		0.9783
	0.9591		0.9436
	0.9843		0.992
	0.9909		0.9815
	0.9924		0.9299
	0.9476		0.9888
	0.927		0.9876
	0.9702		0.9162
	0.8242		0.9884
	0.9779		0.9579
	0.9899		0.9339
	0.832		0.9383
	0.9921		0.9372
	0.9802		0.8407
	0.9582		0.8314
	0.9531		0.9914
	0.981		0.9205
	0.9914		0.9867
	0.9868		0.9849
	0.9751		0.9809
	0.9818		0.9921
	0.9698		0.9756
	0.9873		0.9901
	0.9926		0.977
	0.8968		0.9693
	0.9754		0.8102
	0.9901		0.9818
[truncated: 3,906 more rows]

## Sheet: Fig2f
		normalized spatial information
	preferred human		non-preferred-human
	0.2053		0.1296
	0.0863		0.0519
	0.5002		0.3989
	0.4362		0.2656
	0.0448		0.0083
	0.0972		0.0409
	0.0958		0.0343
	0.0279		0.0143
	0.1355		0.1218
	0.4781		0.2672
	0.7856		0.3159
	0.5654		0.2856
	0.4368		0.1277
	0.1372		0.0793
	0.0953		0.034
	0.2953		0.1067
	0.1819		0.0278
	0.2506		0.1202
	0.3626		0.2349
	1.6625		1.275
	0.3447		0.0341
	0.5715		0.2833
	0.0656		0.0152
	0.0522		0.0503
	0.1795		0.0834
	0.0742		0.02
	0.3464		0.2359
	0.1183		0.1146
	0.5439		0.4146
	0.2809		0.062
	1.1992		0.9462
	0.1445		0.084
	0.0642		0.031
	0.0353		0.0251
	0.0631		0.0602
	0.746		0.4975
	0.0834		0.0256
	0.0665		0.0328
	0.0243		0.0101
	0.0528		0.0351
	0.0139		0.0095
	0.7443		0.7005
	0.0304		0.0099

## Sheet: Fig2g
	num neurons
	exclusive/both		bins
	1		1
	1		2
	1
	1
	1
	1
	1
	1
	1
	1
	1
	1
	1
	1
	1
	1
	1
	1
	1
	1
	1
	1
	1
	1
	1
	1
	1
	1
	1
	1
	1
	1
	1
	1
	1
	1
	1
	1
	1
	1
	1
	1
	1
	2
	2
	2
	2
	2
	2
	2
